# Supplementary material for: A 25-gene classifier predicts overall survival in resectable pancreatic cancer
Source: BMC Med. 2017 Sep 20;15:170. doi: 10.1186/s12916-017-0936-z (PMC5606023; doi:10.1186/s12916-017-0936-z)
Supplement: Supplementary file 1 — List of pancreatic cancer datasets included in our analysis. List of pancreatic cancer datasets included in our analysis. (XLS 28 kb) [file 12916_2017_936_MOESM1_ESM.xls]

## Sheet: Table S1
Supplementary Table 1 : List of pancreatic cancer data sets included in our analysis
Reference	Source of data	Technological platform	N° of probe sets/genes	All samples	Primary pancreatic cancer samples included in the present survival analysis (N=601)	LTS samples	STS samples	LTS + STS samples
van den Broeck et al., J Exp Clin Cancer Res 2012	GEO database, GSE42952	Affymetrix, array U133 Plus 2.0	54K	23	12	0	0	0
Zhang et al., PLoS One 2012 & Clin Cancer Res 2013	GEO database, GSE28735	Affymetrix, array Gene 1.0 ST	33K	90	42	1	7	8
Winter et al., PLoS Comput Biol 2012	Array-Express database, E-MEXP-2780	Affymetrix, array U133 Plus 2.0	54K	30	30	1	4	5
TCGA, PAAD	TCGA portal, https://tcga-data.nci.nih.gov	Illumina, RNA sequencing V2	25K	183	178	10	12	22*
Straford et al., PLoS Med 2010	GEO database, GSE21501	Agilent, array 4x44K G4112F (014850)	44K	132	102	7	15	22
Bailey et al., ICGC Nature 2016	European Genome-phenome Archive (EGA), EGAS00001000154	Illumina, RNA seqencing HiSeq	18K	96	96	7	10	17*
Collisson et al., Nat Med 2011	GEO database, GSE17891	Affymetrix, array U133 Plus 2.0	54K	27	27	4	6	10
Chen et al., PLoS One 2015	GEO database, GSE57495	Affymetrix, Rosetta/Merck RSTA Custom 2.0	60K	63	63	8	4	12
Kirby et al., Mol Oncol 2016	GEO database, GSE79670	Illumina, RNA seqencing HiSeq	49K	51	51	6	4	10
Total				695	601
*, the 39 samples from patients with survival of at least 36 months (long-term survivors, LTS, N=17) or from patients deceased within 6 months (short-term survivors, STS, N=22) in these sets were pooled for representing the learning set
