# Supplementary material for: A 25-gene classifier predicts overall survival in resectable pancreatic cancer
Source: BMC Med. 2017 Sep 20;15:170. doi: 10.1186/s12916-017-0936-z (PMC5606023; doi:10.1186/s12916-017-0936-z)
Supplement: Supplementary file 4 — List of 1400 genes differentially expressed between the short-term survivor (STS) samples and long-term survivor (LTS) samples of the learning set. List of 1400 genes differentially expressed between the STS and LTS samples of the learning set. (XLS 382 kb) [file 12916_2017_936_MOESM4_ESM.xls]

## Sheet: Table S2
Supplementary Table 2: List of 1,400 genes differentially expressed between the STS samples and the LTS samples of the learning set
Ensembl ID	Gene Symbol	Description	Cytoband	Entrez Gene ID	Fold-change (log2-ratio)	t	p-value	q-value	Expression status	Included in the 25-gene classifier
ENSG00000138271	GPR87	G protein-coupled receptor 87	3q24	53836	5.0505	7.44401	5.06442e-09	2.85156e-05	up STS vs. LTS	yes
ENSG00000151694	ADAM17	ADAM metallopeptidase domain 17	2p25	6868	1.02725	6.53866	8.95517e-08	0.000252114	up STS vs. LTS
ENSG00000005884	ITGA3	integrin, alpha 3 (antigen CD49C, alpha 3 subunit of VLA-3 receptor)	17q21.33	3675	1.6813	6.24378	2.30343e-07	0.00043232	up STS vs. LTS
ENSG00000065618	COL17A1	collagen, type XVII, alpha 1	10q24.3	1308	4.86539	6.0706	4.01548e-07	0.000542558	up STS vs. LTS
ENSG00000140950	TLDC1	TBC/LysM-associated domain containing 1	16q24.1	57707	1.06827	6.01385	4.81797e-07	0.000542558	up STS vs. LTS
ENSG00000171401	KRT13	keratin 13, type I	17q21.2	3860	5.87809	5.86032	7.88745e-07	0.000573519	up STS vs. LTS	yes
ENSG00000149503	INCENP	inner centromere protein antigens 135/155kDa	11q12.3	3619	1.07914	5.75541	1.10449e-06	0.000573519	up STS vs. LTS
ENSG00000196754	S100A2	S100 calcium binding protein A2	1q21	6273	5.12218	5.69408	1.34462e-06	0.000573519	up STS vs. LTS
ENSG00000136155	SCEL	sciellin	13q22	8796	4.34007	5.69367	1.34638e-06	0.000573519	up STS vs. LTS
ENSG00000175591	P2RY2	purinergic receptor P2Y, G-protein coupled, 2	11q13.5-q14.1	5029	2.77588	5.69191	1.35403e-06	0.000573519	up STS vs. LTS
ENSG00000019549	SNAI2	snail family zinc finger 2	8q11	6591	2.18728	5.66358	1.48277e-06	0.000573519	up STS vs. LTS
ENSG00000128340	RAC2	ras-related C3 botulinum toxin substrate 2 (rho family, small GTP binding protein Rac2)	22q13.1	5880	1.56765	5.65422	1.52794e-06	0.000573519	up STS vs. LTS	yes
ENSG00000138594	TMOD3	tropomodulin 3 (ubiquitous)	15q21.1-q21.2	29766	1.19142	5.61838	1.71398e-06	0.000573519	up STS vs. LTS
ENSG00000092929	UNC13D	unc-13 homolog D (C. elegans)	17q25.1	201294	2.13586	5.59908	1.82333e-06	0.000573519	up STS vs. LTS
ENSG00000169607	CKAP2L	cytoskeleton associated protein 2-like	2q13	150468	2.31121	5.59736	1.83344e-06	0.000573519	up STS vs. LTS
ENSG00000154102	C16orf74	chromosome 16 open reading frame 74	16q24.1	404550	2.80273	5.55825	2.07813e-06	0.000615845	up STS vs. LTS	yes
ENSG00000139618	BRCA2	breast cancer 2, early onset	13q12.3	675	1.69716	5.516	2.37922e-06	0.000669818	up STS vs. LTS
ENSG00000134955	SLC37A2	solute carrier family 37 (glucose-6-phosphate transporter), member 2	11q24.2	219855	1.82675	5.47305	2.72977e-06	0.00070304	up STS vs. LTS
ENSG00000105835	NAMPT	nicotinamide phosphoribosyltransferase	7q22.3	10135	1.24935	5.47109	2.74695e-06	0.00070304	up STS vs. LTS	yes
ENSG00000189362	NEMP2	nuclear envelope integral membrane protein 2	2q32.2	100131211	1.00074	5.41813	3.25387e-06	0.000796573	up STS vs. LTS
ENSG00000141526	SLC16A3	solute carrier family 16 (monocarboxylate transporter), member 3	17q25	9123	1.93763	5.37681	3.71322e-06	0.000844594	up STS vs. LTS
ENSG00000073282	TP63	tumor protein p63	3q28	8626	3.39024	5.34856	4.06375e-06	0.000844594	up STS vs. LTS
ENSG00000060558	GNA15	guanine nucleotide binding protein (G protein), alpha 15 (Gq class)	19p13.3	2769	2.12434	5.33292	4.27182e-06	0.000844594	up STS vs. LTS
ENSG00000073737	DHRS9	dehydrogenase/reductase (SDR family) member 9	2q31.1	10170	4.13939	5.32795	4.34014e-06	0.000844594	up STS vs. LTS	yes
ENSG00000124882	EREG	epiregulin	4q13.3	2069	4.12962	5.3264	4.3616e-06	0.000844594	up STS vs. LTS
ENSG00000142731	PLK4	polo-like kinase 4	4q28	10733	1.37704	5.32638	4.36196e-06	0.000844594	up STS vs. LTS
ENSG00000214049	UCA1	urothelial cancer associated 1 (non-protein coding)	19p13.12	652995	4.17004	5.29714	4.78844e-06	0.00086973	up STS vs. LTS
ENSG00000068489	PRR11	proline rich 11	17q22	55771	2.60471	5.24186	5.71105e-06	0.00092175	up STS vs. LTS
ENSG00000146648	EGFR	epidermal growth factor receptor	7p12	1956	2.10393	5.23623	5.81451e-06	0.00092175	up STS vs. LTS
ENSG00000177494	ZBED2	zinc finger, BED-type containing 2	3q13.2	79413	3.63666	5.22157	6.09241e-06	0.00092175	up STS vs. LTS
ENSG00000145623	OSMR	oncostatin M receptor	5p13.1	9180	1.68799	5.21502	6.22077e-06	0.00092175	up STS vs. LTS
ENSG00000138119	MYOF	myoferlin	10q24	26509	1.95109	5.20268	6.47011e-06	0.000934114	up STS vs. LTS
ENSG00000205420	KRT6A	keratin 6A, type II	12q13.13	3853	5.82998	5.18343	6.87876e-06	0.000944667	up STS vs. LTS
ENSG00000122884	P4HA1	prolyl 4-hydroxylase, alpha polypeptide I	10q22.1	5033	1.31376	5.1412	7.86722e-06	0.00103016	up STS vs. LTS
ENSG00000136068	FLNB	filamin B, beta	3p14.3	2317	1.43669	5.08941	9.27394e-06	0.00118676	up STS vs. LTS
ENSG00000122861	PLAU	plasminogen activator, urokinase	10q22.2	5328	2.27999	5.05892	1.02157e-05	0.00127278	up STS vs. LTS
ENSG00000185567	AHNAK2	AHNAK nucleoprotein 2	14q32.33	113146	3.02881	5.04655	1.06242e-05	0.00127278	up STS vs. LTS
ENSG00000145386	CCNA2	cyclin A2	4q27	890	1.63662	5.03708	1.09479e-05	0.00127744	up STS vs. LTS
ENSG00000121621	KIF18A	kinesin family member 18A	11p14.1	81930	2.24447	5.02387	1.1416e-05	0.00128557	up STS vs. LTS
ENSG00000149573	MPZL2	myelin protein zero-like 2	11q24	10205	2.01186	5.00611	1.20763e-05	0.00131004	up STS vs. LTS
ENSG00000149948	HMGA2	high mobility group AT-hook 2	12q15	8091	3.47885	5.00143	1.22564e-05	0.00131004	up STS vs. LTS
ENSG00000155380	SLC16A1	solute carrier family 16 (monocarboxylate transporter), member 1	1p12	6566	1.62877	4.98352	1.29711e-05	0.00134513	up STS vs. LTS
ENSG00000173156	RHOD	ras homolog family member D	11q14.3	29984	2.26562	4.9675	1.36454e-05	0.00134513	up STS vs. LTS
ENSG00000204516	MICB	MHC class I polypeptide-related sequence B	6p21.3	4277	1.57487	4.93248	1.52422e-05	0.00140068	up STS vs. LTS
ENSG00000091409	ITGA6	integrin, alpha 6	2q31.1	3655	1.41926	4.92136	1.57867e-05	0.00140068	up STS vs. LTS
ENSG00000147689	FAM83A	family with sequence similarity 83, member A	8q24.13	84985	4.274	4.91539	1.60871e-05	0.00140068	up STS vs. LTS
ENSG00000072571	HMMR	hyaluronan-mediated motility receptor (RHAMM)	5q34	3161	1.96383	4.90383	1.66851e-05	0.00140219	up STS vs. LTS
ENSG00000088726	TMEM40	transmembrane protein 40	3p25.2	55287	3.07908	4.88138	1.79091e-05	0.00141817	up STS vs. LTS
ENSG00000203747	FCGR3A	Fc fragment of IgG, low affinity IIIa, receptor (CD16a)	1q23	2214	1.79539	4.87472	1.82891e-05	0.00141817	up STS vs. LTS
ENSG00000147394	ZNF185	zinc finger protein 185 (LIM domain)	Xq28	7739	1.81064	4.86303	1.89752e-05	0.00141817	up STS vs. LTS
ENSG00000169756	LIMS1	LIM and senescent cell antigen-like domains 1	2q12.3	3987	1.36861	4.86212	1.90294e-05	0.00141817	up STS vs. LTS
ENSG00000137440	FGFBP1	fibroblast growth factor binding protein 1	4p15.32	9982	4.22466	4.86026	1.91418e-05	0.00141817	up STS vs. LTS
ENSG00000080839	RBL1	retinoblastoma-like 1	20q11.2	5933	1.08465	4.86025	1.91421e-05	0.00141817	up STS vs. LTS
ENSG00000102024	PLS3	plastin 3	Xq23	5358	1.18346	4.83658	2.0623e-05	0.00148116	up STS vs. LTS
ENSG00000143320	CRABP2	cellular retinoic acid binding protein 2	1q21.3	1382	2.49953	4.83397	2.07936e-05	0.00148116	up STS vs. LTS
ENSG00000131747	TOP2A	topoisomerase (DNA) II alpha 170kDa	17q21-q22	7153	2.17671	4.83015	2.10446e-05	0.00148116	up STS vs. LTS
ENSG00000134057	CCNB1	cyclin B1	5q12	891	1.34524	4.82241	2.15639e-05	0.0014885	up STS vs. LTS
ENSG00000134333	LDHA	lactate dehydrogenase A	11p15.4	3939	1.54303	4.77028	2.54017e-05	0.00163142	up STS vs. LTS
ENSG00000145685	LHFPL2	lipoma HMGIC fusion partner-like 2	5q14.1	10184	1.02212	4.76052	2.61919e-05	0.00163142	up STS vs. LTS
ENSG00000138778	CENPE	centromere protein E, 312kDa	4q24-q25	1062	1.86299	4.75897	2.63191e-05	0.00163142	up STS vs. LTS
ENSG00000118785	SPP1	secreted phosphoprotein 1	4q22.1	6696	2.70275	4.75271	2.68413e-05	0.00163142	up STS vs. LTS
ENSG00000105976	MET	MET proto-oncogene, receptor tyrosine kinase	7q31	4233	2.2636	4.74872	2.71796e-05	0.00163142	up STS vs. LTS
ENSG00000130487	KLHDC7B	kelch domain containing 7B	22q13.33	113730	3.07377	4.74468	2.75255e-05	0.00163142	up STS vs. LTS
ENSG00000163235	TGFA	transforming growth factor, alpha	2p13	7039	2.13608	4.72795	2.90076e-05	0.00164182	up STS vs. LTS
ENSG00000026508	CD44	CD44 molecule (Indian blood group)	11p13	960	1.1253	4.72142	2.96077e-05	0.00164182	up STS vs. LTS
ENSG00000151725	CENPU	centromere protein U	4q35.1	79682	1.33115	4.71685	3.00339e-05	0.00164182	up STS vs. LTS
ENSG00000112984	KIF20A	kinesin family member 20A	5q31	10112	2.30429	4.71637	3.00792e-05	0.00164182	up STS vs. LTS
ENSG00000198554	WDHD1	WD repeat and HMG-box DNA binding protein 1	14q22.2	11169	1.19858	4.71451	3.02555e-05	0.00164182	up STS vs. LTS
ENSG00000171241	SHCBP1	SHC SH2-domain binding protein 1	16q11.2	79801	1.93254	4.71198	3.04958e-05	0.00164182	up STS vs. LTS
ENSG00000144452	ABCA12	ATP-binding cassette, sub-family A (ABC1), member 12	2q34	26154	3.30043	4.71072	3.0617e-05	0.00164182	up STS vs. LTS
ENSG00000168209	DDIT4	DNA-damage-inducible transcript 4	10q22.1	54541	1.30245	4.70009	3.16524e-05	0.00165019	up STS vs. LTS
ENSG00000088325	TPX2	TPX2, microtubule-associated	20q11.2	22974	2.20363	4.68789	3.28842e-05	0.00169869	up STS vs. LTS
ENSG00000148926	ADM	adrenomedullin	11p15.4	133	1.94487	4.6789	3.38212e-05	0.00171954	up STS vs. LTS
ENSG00000126787	DLGAP5	discs, large (Drosophila) homolog-associated protein 5	14q22.3	9787	2.48133	4.6753	3.4204e-05	0.00171954	up STS vs. LTS
ENSG00000144136	SLC20A1	solute carrier family 20 (phosphate transporter), member 1	2q13	6574	1.31196	4.66677	3.51291e-05	0.00172849	up STS vs. LTS
ENSG00000184661	CDCA2	cell division cycle associated 2	8p21.2	157313	1.96454	4.66635	3.51748e-05	0.00172849	up STS vs. LTS
ENSG00000123892	RAB38	RAB38, member RAS oncogene family	11q14	23682	1.93612	4.66519	3.5303e-05	0.00172849	up STS vs. LTS
ENSG00000104738	MCM4	minichromosome maintenance complex component 4	8q11.2	4173	1.28313	4.65486	3.64599e-05	0.00173372	up STS vs. LTS
ENSG00000138160	KIF11	kinesin family member 11	10q24.1	3832	1.47068	4.65202	3.67846e-05	0.00173372	up STS vs. LTS
ENSG00000011426	ANLN	anillin, actin binding protein	7p15-p14	54443	2.63357	4.65059	3.69495e-05	0.00173372	up STS vs. LTS
ENSG00000134757	DSG3	desmoglein 3	18q12.1	1830	4.38024	4.63736	3.85078e-05	0.0017543	up STS vs. LTS
ENSG00000170006	TMEM154	transmembrane protein 154	4q31.3	201799	1.89061	4.63593	3.86801e-05	0.0017543	up STS vs. LTS
ENSG00000062038	CDH3	cadherin 3, type 1, P-cadherin (placental)	16q22.1	1001	2.78089	4.63491	3.8803e-05	0.0017543	up STS vs. LTS
ENSG00000147065	MSN	moesin	Xq11.1	4478	1.09061	4.62876	3.95553e-05	0.0017543	up STS vs. LTS
ENSG00000156869	FRRS1	ferric-chelate reductase 1	1p21.2	391059	2.01783	4.62865	3.95689e-05	0.0017543	up STS vs. LTS
ENSG00000124731	TREM1	triggering receptor expressed on myeloid cells 1	6p21.1	54210	2.47133	4.61076	4.18379e-05	0.00181848	up STS vs. LTS
ENSG00000124942	AHNAK	AHNAK nucleoprotein	11q12.2	79026	1.1282	4.5995	4.33323e-05	0.00181848	up STS vs. LTS
ENSG00000171310	CHST11	carbohydrate (chondroitin 4) sulfotransferase 11	12q	50515	1.40806	4.59901	4.3398e-05	0.00181848	up STS vs. LTS
ENSG00000029153	ARNTL2	aryl hydrocarbon receptor nuclear translocator-like 2	12p12.2-p11.2	56938	1.69231	4.59452	4.40103e-05	0.00182208	up STS vs. LTS
ENSG00000198959	TGM2	transglutaminase 2	20q12	7052	2.01104	4.58315	4.55949e-05	0.001837	up STS vs. LTS
ENSG00000168078	PBK	PDZ binding kinase	8p21.2	55872	1.75049	4.57184	4.72291e-05	0.001837	up STS vs. LTS
ENSG00000151458	ANKRD50	ankyrin repeat domain 50	4q28.1	57182	1.03774	4.56833	4.7747e-05	0.001837	up STS vs. LTS
ENSG00000169679	BUB1	BUB1 mitotic checkpoint serine/threonine kinase	2q14	699	2.04379	4.56567	4.81436e-05	0.001837	up STS vs. LTS
ENSG00000258227	CLEC5A	C-type lectin domain family 5, member A	7q33	23601	2.08759	4.56391	4.84077e-05	0.001837	up STS vs. LTS
ENSG00000176597	B3GNT5	UDP-GlcNAc:betaGal beta-1,3-N-acetylglucosaminyltransferase 5	3q28	84002	1.26049	4.56065	4.89005e-05	0.001837	up STS vs. LTS
ENSG00000131620	ANO1	anoctamin 1, calcium activated chloride channel	11q13.3	55107	1.67752	4.55925	4.91142e-05	0.001837	up STS vs. LTS
ENSG00000066279	ASPM	asp (abnormal spindle) homolog, microcephaly associated (Drosophila)	1q31	259266	2.29383	4.55538	4.97087e-05	0.001837	up STS vs. LTS
ENSG00000163347	CLDN1	claudin 1	3q28-q29	9076	2.26589	4.55165	5.02887e-05	0.001837	up STS vs. LTS
ENSG00000165480	SKA3	spindle and kinetochore associated complex subunit 3	13q12.11	221150	1.8038	4.55072	5.04342e-05	0.001837	up STS vs. LTS
ENSG00000115919	KYNU	kynureninase	2q22.2	8942	2.27222	4.53988	5.21612e-05	0.001837	up STS vs. LTS
ENSG00000094804	CDC6	cell division cycle 6	17q21.3	990	1.8007	4.52249	5.50544e-05	0.00189017	up STS vs. LTS
ENSG00000007038	PRSS21	protease, serine, 21 (testisin)	16p13.3	10942	3.44907	4.5169	5.60178e-05	0.00191159	up STS vs. LTS
ENSG00000139734	DIAPH3	diaphanous-related formin 3	13q21.2	81624	1.9564	4.5073	5.77101e-05	0.00193892	up STS vs. LTS
ENSG00000166396	SERPINB7	serpin peptidase inhibitor, clade B (ovalbumin), member 7	18q21.33	8710	2.92786	4.50651	5.78517e-05	0.00193892	up STS vs. LTS
ENSG00000051341	POLQ	polymerase (DNA directed), theta	3q13.33	10721	1.84342	4.49359	6.0215e-05	0.00197967	up STS vs. LTS
ENSG00000075618	FSCN1	fascin actin-bundling protein 1	7p22	6624	1.3976	4.49221	6.04739e-05	0.00197967	up STS vs. LTS
ENSG00000080986	NDC80	NDC80 kinetochore complex component	18p11.32	10403	1.83716	4.47372	6.4037e-05	0.00203895	up STS vs. LTS
ENSG00000136689	IL1RN	interleukin 1 receptor antagonist	2q14.2	3557	2.69048	4.47044	6.46901e-05	0.0020463	up STS vs. LTS
ENSG00000132470	ITGB4	integrin, beta 4	17q25	3691	2.17264	4.46749	6.52823e-05	0.00205064	up STS vs. LTS
ENSG00000182718	ANXA2	annexin A2	15q22.2	302	1.39441	4.46582	6.56199e-05	0.00205064	up STS vs. LTS
ENSG00000136943	CTSV	cathepsin V	9q22.2	1515	2.20046	4.4598	6.68544e-05	0.00206829	up STS vs. LTS
ENSG00000146670	CDCA5	cell division cycle associated 5	11q12.1	113130	1.59906	4.45535	6.77802e-05	0.00208307	up STS vs. LTS
ENSG00000053747	LAMA3	laminin, alpha 3	18q11.2	3909	2.35885	4.44607	6.97516e-05	0.00210022	up STS vs. LTS
ENSG00000123485	HJURP	Holliday junction recognition protein	2q37.1	55355	2.16362	4.44168	7.07046e-05	0.00210639	up STS vs. LTS
ENSG00000100342	APOL1	apolipoprotein L, 1	22q13.1	8542	1.85121	4.41711	7.62752e-05	0.00219737	up STS vs. LTS
ENSG00000018280	SLC11A1	solute carrier family 11 (proton-coupled divalent metal ion transporter), member 1	2q35	6556	1.36345	4.4105	7.78464e-05	0.00219737	up STS vs. LTS
ENSG00000133328	HRASLS2	HRAS-like suppressor 2	11q12.3	54979	3.00205	4.40518	7.9134e-05	0.00219737	up STS vs. LTS
ENSG00000198743	SLC5A3	solute carrier family 5 (sodium/myo-inositol cotransporter), member 3	21q22.12	6526	1.07034	4.40323	7.96125e-05	0.00219737	up STS vs. LTS
ENSG00000148426	PROSER2	proline and serine rich 2	10p14	254427	1.53776	4.38621	8.38983e-05	0.00222397	up STS vs. LTS
ENSG00000047457	CP	ceruloplasmin (ferroxidase)	3q23-q25	1356	3.08943	4.37865	8.58732e-05	0.00222397	up STS vs. LTS
ENSG00000110660	SLC35F2	solute carrier family 35, member F2	11q22.3	54733	1.4716	4.37865	8.58741e-05	0.00222397	up STS vs. LTS
ENSG00000024526	DEPDC1	DEP domain containing 1	1p31.2	55635	1.76624	4.37777	8.61058e-05	0.00222397	up STS vs. LTS
ENSG00000123213	NLN	neurolysin (metallopeptidase M3 family)	5q12.3	57486	1.00391	4.37765	8.61375e-05	0.00222397	up STS vs. LTS
ENSG00000102780	DGKH	diacylglycerol kinase, eta	13q14.11	160851	1.15163	4.37695	8.63237e-05	0.00222397	up STS vs. LTS
ENSG00000174564	IL20RB	interleukin 20 receptor beta	3q22.3	53833	3.16071	4.37573	8.66494e-05	0.00222397	up STS vs. LTS
ENSG00000168615	ADAM9	ADAM metallopeptidase domain 9	8p11.22	8754	1.29029	4.3748	8.68958e-05	0.00222397	up STS vs. LTS
ENSG00000138180	CEP55	centrosomal protein 55kDa	10q23.33	55165	2.1318	4.36873	8.85357e-05	0.00222746	up STS vs. LTS
ENSG00000118193	KIF14	kinesin family member 14	1q32.1	9928	2.27914	4.3676	8.88415e-05	0.00222746	up STS vs. LTS
ENSG00000075275	CELSR1	cadherin, EGF LAG seven-pass G-type receptor 1	22q13.3	9620	1.73618	4.36699	8.90101e-05	0.00222746	up STS vs. LTS
ENSG00000072694	FCGR2B	Fc fragment of IgG, low affinity IIb, receptor (CD32)	1q23	2213	1.76986	4.35709	9.17618e-05	0.00227608	up STS vs. LTS
ENSG00000060982	BCAT1	branched chain amino-acid transaminase 1, cytosolic	12p12.1	586	1.86763	4.35527	9.22752e-05	0.00227878	up STS vs. LTS
ENSG00000166851	PLK1	polo-like kinase 1	16p12.2	5347	1.56402	4.34954	9.39158e-05	0.00229913	up STS vs. LTS
ENSG00000092853	CLSPN	claspin	1p34.2	63967	1.77489	4.3424	9.59963e-05	0.00231205	up STS vs. LTS
ENSG00000103569	AQP9	aquaporin 9	15q	366	2.11134	4.33453	9.83464e-05	0.00232667	up STS vs. LTS
ENSG00000244509	APOBEC3C	apolipoprotein B mRNA editing enzyme, catalytic polypeptide-like 3C	22q13.1	27350	1.26943	4.33137	9.93046e-05	0.00232976	up STS vs. LTS
ENSG00000167656	LY6D	lymphocyte antigen 6 complex, locus D	8q24	8581	4.99391	4.32828	0.000100249	0.00233626	up STS vs. LTS
ENSG00000170465	KRT6C	keratin 6C, type II	12q13.13	286887	3.88964	4.32775	0.000100412	0.00233626	up STS vs. LTS
ENSG00000156535	CD109	CD109 molecule	6q13	135228	2.00653	4.32299	0.00010189	0.00234999	up STS vs. LTS
ENSG00000131746	TNS4	tensin 4	17q21.2	84951	4.41392	4.32288	0.000101925	0.00234999	up STS vs. LTS
ENSG00000181143	MUC16	mucin 16, cell surface associated	19p13.2	94025	4.62479	4.30797	0.000106691	0.00240034	up STS vs. LTS
ENSG00000189057	FAM111B	family with sequence similarity 111, member B	11q12.1	374393	1.8742	4.30702	0.000107003	0.00240034	up STS vs. LTS
ENSG00000169469	SPRR1B	small proline-rich protein 1B	1q21-q22	6699	4.23951	4.30142	0.000108855	0.00241306	up STS vs. LTS
ENSG00000107984	DKK1	dickkopf WNT signaling pathway inhibitor 1	10q11.2	22943	3.38153	4.2966	0.000110471	0.00243928	up STS vs. LTS
ENSG00000139626	ITGB7	integrin, beta 7	12q13.13	3695	1.24963	4.29266	0.000111815	0.00244343	up STS vs. LTS
ENSG00000113368	LMNB1	lamin B1	5q23.2	4001	1.0563	4.29003	0.000112716	0.00245041	up STS vs. LTS
ENSG00000134250	NOTCH2	notch 2	1p13-p11	4853	1.38861	4.28515	0.000114414	0.00247092	up STS vs. LTS
ENSG00000163808	KIF15	kinesin family member 15	3p21.31	56992	1.50012	4.28104	0.000115861	0.00248139	up STS vs. LTS
ENSG00000137807	KIF23	kinesin family member 23	15q23	9493	1.90887	4.28092	0.000115904	0.00248139	up STS vs. LTS
ENSG00000105971	CAV2	caveolin 2	7q31.1	858	1.45345	4.27739	0.000117162	0.00249577	up STS vs. LTS
ENSG00000170425	ADORA2B	adenosine A2b receptor	17p12	136	1.68896	4.27287	0.000118792	0.00249577	up STS vs. LTS
ENSG00000198826	ARHGAP11A	Rho GTPase activating protein 11A	15q13.2	9824	1.28477	4.27039	0.000119697	0.00250544	up STS vs. LTS
ENSG00000186081	KRT5	keratin 5, type II	12q13.13	3852	4.87156	4.26846	0.000120405	0.00251093	up STS vs. LTS
ENSG00000188042	ARL4C	ADP-ribosylation factor-like 4C	2q37.1	10123	1.56131	4.26471	0.000121793	0.00251358	up STS vs. LTS
ENSG00000136802	LRRC8A	leucine rich repeat containing 8 family, member A	9q34.11	56262	1.27327	4.26373	0.000122157	0.00251358	up STS vs. LTS
ENSG00000148344	PTGES	prostaglandin E synthase	9q34.3	9536	2.35135	4.26163	0.000122944	0.00251725	up STS vs. LTS
ENSG00000137812	CASC5	cancer susceptibility candidate 5	15q14	57082	1.83229	4.2568	0.000124773	0.00253253	up STS vs. LTS
ENSG00000179593	ALOX15B	arachidonate 15-lipoxygenase, type B	17p13.1	247	2.09582	4.25627	0.000124974	0.00253253	up STS vs. LTS
ENSG00000135046	ANXA1	annexin A1	9q21.13	301	1.74618	4.2542	0.000125766	0.00253811	up STS vs. LTS
ENSG00000163507	KIAA1524	KIAA1524	3q13.13	57650	1.20208	4.24336	0.000129997	0.00256827	up STS vs. LTS
ENSG00000153294	ADGRF4	adhesion G protein-coupled receptor F4	6p12.3	221393	2.67757	4.23884	0.000131801	0.00258576	up STS vs. LTS
ENSG00000116701	NCF2	neutrophil cytosolic factor 2	1q25	4688	1.4141	4.22711	0.000136603	0.00263143	up STS vs. LTS
ENSG00000173218	VANGL1	VANGL planar cell polarity protein 1	1p13.1	81839	1.16711	4.2256	0.000137234	0.00263143	up STS vs. LTS
ENSG00000139725	RHOF	ras homolog family member F (in filopodia)	12q24.31	54509	2.21299	4.22218	0.000138672	0.00263143	up STS vs. LTS
ENSG00000121152	NCAPH	non-SMC condensin I complex, subunit H	2q11.2	23397	1.78222	4.22085	0.000139233	0.00263143	up STS vs. LTS
ENSG00000112742	TTK	TTK protein kinase	6q14.1	7272	1.85119	4.21857	0.000140204	0.00263143	up STS vs. LTS
ENSG00000167851	CD300A	CD300a molecule	17q25.1	11314	1.07412	4.21709	0.000140836	0.00263451	up STS vs. LTS
ENSG00000104689	TNFRSF10A	tumor necrosis factor receptor superfamily, member 10a	8p21	8797	1.80063	4.21229	0.000142913	0.00264646	up STS vs. LTS
ENSG00000084093	REST	RE1-silencing transcription factor	4q12	5978	1.3486	4.20161	0.000147632	0.00266953	up STS vs. LTS
ENSG00000109805	NCAPG	non-SMC condensin I complex, subunit G	4p15.33	64151	1.75759	4.20153	0.000147669	0.00266953	up STS vs. LTS
ENSG00000114554	PLXNA1	plexin A1	3q21.3	5361	1.28491	4.19868	0.000148956	0.00267957	up STS vs. LTS
ENSG00000105011	ASF1B	anti-silencing function 1B histone chaperone	19p13.12	55723	1.46047	4.18783	0.000153952	0.00274316	up STS vs. LTS
ENSG00000186847	KRT14	keratin 14, type I	17q21.2	3861	3.92361	4.18393	0.00015579	0.00276715	up STS vs. LTS
ENSG00000038945	MSR1	macrophage scavenger receptor 1	8p22	4481	1.53074	4.18105	0.000157155	0.00277327	up STS vs. LTS
ENSG00000087586	AURKA	aurora kinase A	20q13	6790	1.3371	4.17892	0.000158179	0.00277327	up STS vs. LTS
ENSG00000135245	HILPDA	hypoxia inducible lipid droplet-associated	7q32.1	29923	1.13732	4.17805	0.000158597	0.00277327	up STS vs. LTS
ENSG00000137699	TRIM29	tripartite motif containing 29	11q23.3	23650	4.02865	4.17528	0.000159937	0.00277621	up STS vs. LTS
ENSG00000157456	CCNB2	cyclin B2	15q22.2	9133	2.20462	4.16878	0.000163125	0.00280026	up STS vs. LTS
ENSG00000138182	KIF20B	kinesin family member 20B	10q23.31	9585	1.13196	4.1608	0.000167122	0.00283431	up STS vs. LTS
ENSG00000148773	MKI67	marker of proliferation Ki-67	10q26.2	4288	1.93436	4.14827	0.000173594	0.00288329	up STS vs. LTS
ENSG00000135318	NT5E	5'-nucleotidase, ecto (CD73)	6q14-q21	4907	1.88027	4.1459	0.000174846	0.00289553	up STS vs. LTS
ENSG00000157227	MMP14	matrix metallopeptidase 14 (membrane-inserted)	14q11.2	4323	1.64772	4.14426	0.000175717	0.00290143	up STS vs. LTS
ENSG00000019169	MARCO	macrophage receptor with collagenous structure	2q14.2	8685	2.91311	4.13424	0.000181131	0.00293976	up STS vs. LTS
ENSG00000167772	ANGPTL4	angiopoietin-like 4	19p13.3	51129	2.07348	4.13417	0.000181171	0.00293976	up STS vs. LTS
ENSG00000046604	DSG2	desmoglein 2	18q12.1	1829	1.24252	4.13294	0.000181846	0.00294223	up STS vs. LTS
ENSG00000135077	HAVCR2	hepatitis A virus cellular receptor 2	5q33.3	84868	1.1993	4.12846	0.00018433	0.0029685	up STS vs. LTS
ENSG00000164109	MAD2L1	MAD2 mitotic arrest deficient-like 1 (yeast)	4q27	4085	1.07822	4.11549	0.000191708	0.00303209	up STS vs. LTS
ENSG00000166535	A2ML1	alpha-2-macroglobulin-like 1	12p13.31	144568	4.70575	4.0909	0.000206492	0.00317023	up STS vs. LTS
ENSG00000167900	TK1	thymidine kinase 1, soluble	17q23.2-q25.3	7083	1.90608	4.08977	0.000207199	0.00317023	up STS vs. LTS
ENSG00000117724	CENPF	centromere protein F, 350/400kDa	1q41	1063	1.96538	4.08528	0.000210025	0.00319611	up STS vs. LTS
ENSG00000148848	ADAM12	ADAM metallopeptidase domain 12	10q26	8038	2.49169	4.07742	0.000215059	0.00324639	up STS vs. LTS
ENSG00000175063	UBE2C	ubiquitin-conjugating enzyme E2C	20q13.12	11065	2.05507	4.07557	0.000216264	0.00325585	up STS vs. LTS
ENSG00000162433	AK4	adenylate kinase 4	1p31.3	205	1.68075	4.07442	0.000217012	0.0032584	up STS vs. LTS
ENSG00000171848	RRM2	ribonucleotide reductase M2	2p25-p24	6241	1.86857	4.06417	0.000223822	0.00333995	up STS vs. LTS
ENSG00000142627	EPHA2	EPH receptor A2	1p36	1969	1.66173	4.06094	0.000226011	0.00334876	up STS vs. LTS
ENSG00000064012	CASP8	caspase 8, apoptosis-related cysteine peptidase	2q33-q34	841	1.22144	4.05359	0.000231069	0.00339085	up STS vs. LTS
ENSG00000109452	INPP4B	inositol polyphosphate-4-phosphatase, type II, 105kDa	4q31.21	8821	1.65929	4.05332	0.000231253	0.00339085	up STS vs. LTS
ENSG00000165304	MELK	maternal embryonic leucine zipper kinase	9p13.2	9833	2.09346	4.05133	0.000232643	0.00340238	up STS vs. LTS
ENSG00000137936	BCAR3	breast cancer anti-estrogen resistance 3	1p22.1	8412	1.10619	4.04595	0.000236437	0.00342005	up STS vs. LTS
ENSG00000073792	IGF2BP2	insulin-like growth factor 2 mRNA binding protein 2	3q27.2	10644	1.98463	4.04556	0.000236716	0.00342005	up STS vs. LTS
ENSG00000165474	GJB2	gap junction protein, beta 2, 26kDa	13q11-q12	2706	3.20306	4.04382	0.000237962	0.00342005	up STS vs. LTS
ENSG00000203814	HIST2H2BF	histone cluster 2, H2bf	1q21.2	440689	1.06304	4.04283	0.00023867	0.00342005	up STS vs. LTS	yes
ENSG00000089685	BIRC5	baculoviral IAP repeat containing 5	17q25	332	1.72727	4.04193	0.000239318	0.00342005	up STS vs. LTS
ENSG00000137693	YAP1	Yes-associated protein 1	11q13	10413	1.20481	4.03862	0.000241707	0.00344232	up STS vs. LTS
ENSG00000128422	KRT17	keratin 17, type I	17q21.2	3872	3.67593	4.03808	0.000242099	0.00344232	up STS vs. LTS
ENSG00000133048	CHI3L1	chitinase 3-like 1 (cartilage glycoprotein-39)	1q32.1	1116	2.3179	4.03384	0.000245206	0.00345163	up STS vs. LTS
ENSG00000129474	AJUBA	ajuba LIM protein	14q11.2	84962	1.26677	4.02359	0.00025287	0.00353301	up STS vs. LTS
ENSG00000102359	SRPX2	sushi-repeat containing protein, X-linked 2	Xq22.1	27286	1.86533	4.01992	0.000255676	0.00355457	up STS vs. LTS
ENSG00000073111	MCM2	minichromosome maintenance complex component 2	3q21	4171	1.15373	4.01884	0.000256502	0.00355727	up STS vs. LTS
ENSG00000166750	SLFN5	schlafen family member 5	17q12	162394	1.23823	4.01302	0.000261019	0.00357369	up STS vs. LTS
ENSG00000198901	PRC1	protein regulator of cytokinesis 1	15q26.1	9055	1.27036	4.01242	0.000261494	0.00357369	up STS vs. LTS
ENSG00000139926	FRMD6	FERM domain containing 6	14q22.1	122786	1.51249	3.99974	0.000271624	0.00367581	up STS vs. LTS
ENSG00000189280	GJB5	gap junction protein, beta 5, 31.1kDa	1p35.1	2709	3.50032	3.999	0.000272231	0.00367581	up STS vs. LTS
ENSG00000163565	IFI16	interferon, gamma-inducible protein 16	1q22	3428	1.3062	3.98654	0.000282576	0.00375202	up STS vs. LTS
ENSG00000111206	FOXM1	forkhead box M1	12p13	2305	1.78554	3.98643	0.000282674	0.00375202	up STS vs. LTS
ENSG00000150782	IL18	interleukin 18	11q22.2-q22.3	3606	1.57667	3.98105	0.000287257	0.00378787	up STS vs. LTS
ENSG00000115414	FN1	fibronectin 1	2q34	2335	2.08235	3.97735	0.000290455	0.00380535	up STS vs. LTS
ENSG00000112297	AIM1	absent in melanoma 1	6q21	202	1.55043	3.97713	0.000290645	0.00380535	up STS vs. LTS
ENSG00000095970	TREM2	triggering receptor expressed on myeloid cells 2	6p21.1	54209	1.36814	3.97108	0.000295956	0.0038485	up STS vs. LTS	yes
ENSG00000090530	P3H2	prolyl 3-hydroxylase 2	3q28	55214	1.65587	3.95671	0.000308943	0.00395346	up STS vs. LTS
ENSG00000170312	CDK1	cyclin-dependent kinase 1	10q21.1	983	1.58724	3.95345	0.000311957	0.003965	up STS vs. LTS
ENSG00000170089	LOC728554	THO complex 3 pseudogene	5q35.3	728554	1.09322	3.94406	0.000320819	0.00402173	up STS vs. LTS
ENSG00000206075	SERPINB5	serpin peptidase inhibitor, clade B (ovalbumin), member 5	18q21.33	5268	3.60847	3.93825	0.000326434	0.00407541	up STS vs. LTS
ENSG00000240065	PSMB9	proteasome (prosome, macropain) subunit, beta type, 9	6p21.3	5698	1.32821	3.932	0.000332573	0.00408147	up STS vs. LTS
ENSG00000152056	AP1S3	adaptor-related protein complex 1, sigma 3 subunit	2q36.1	130340	1.18691	3.93185	0.000332718	0.00408147	up STS vs. LTS
ENSG00000008394	MGST1	microsomal glutathione S-transferase 1	12p12.3-p12.1	4257	2.15492	3.92996	0.000334595	0.00409492	up STS vs. LTS
ENSG00000151388	ADAMTS12	ADAM metallopeptidase with thrombospondin type 1 motif, 12	5q35	81792	2.27467	3.91492	0.000349923	0.00418194	up STS vs. LTS
ENSG00000188641	DPYD	dihydropyrimidine dehydrogenase	1p22	1806	1.21444	3.91167	0.000353319	0.00419702	up STS vs. LTS
ENSG00000025708	TYMP	thymidine phosphorylase	22q13.33	1890	1.38638	3.90537	0.000359997	0.00423171	up STS vs. LTS
ENSG00000158125	XDH	xanthine dehydrogenase	2p23.1	7498	2.47298	3.89856	0.000367362	0.0042914	up STS vs. LTS
ENSG00000168785	TSPAN5	tetraspanin 5	4q23	10098	1.27237	3.89715	0.000368907	0.00430053	up STS vs. LTS
ENSG00000182704	TSKU	tsukushi, small leucine rich proteoglycan	11q13.5	25987	1.42979	3.88989	0.000376938	0.00434913	up STS vs. LTS
ENSG00000186185	KIF18B	kinesin family member 18B	17q21.31	146909	1.7527	3.88859	0.000378397	0.00435704	up STS vs. LTS
ENSG00000117399	CDC20	cell division cycle 20	1p34.1	991	1.87616	3.88333	0.000384347	0.00439353	up STS vs. LTS
ENSG00000066294	CD84	CD84 molecule	1q24	8832	1.46599	3.88274	0.000385021	0.00439353	up STS vs. LTS
ENSG00000188910	GJB3	gap junction protein, beta 3, 31kDa	1p34	2707	2.93933	3.88162	0.000386308	0.00439353	up STS vs. LTS
ENSG00000175793	SFN	stratifin	1p36.11	2810	3.17867	3.88147	0.000386476	0.00439353	up STS vs. LTS
ENSG00000070190	DAPP1	dual adaptor of phosphotyrosine and 3-phosphoinositides	4q25-q27	27071	1.71452	3.8767	0.000391985	0.00440538	up STS vs. LTS
ENSG00000121316	PLBD1	phospholipase B domain containing 1	12p13.1	79887	1.75204	3.87265	0.000396718	0.00441959	up STS vs. LTS
ENSG00000180776	ZDHHC20	zinc finger, DHHC-type containing 20	13q12.11	253832	1.27113	3.87256	0.000396823	0.00441959	up STS vs. LTS	yes
ENSG00000123975	CKS2	CDC28 protein kinase regulatory subunit 2	9q22	1164	1.27589	3.87168	0.000397867	0.00441959	up STS vs. LTS
ENSG00000117394	SLC2A1	solute carrier family 2 (facilitated glucose transporter), member 1	1p34.2	6513	1.84853	3.86764	0.000402656	0.00444737	up STS vs. LTS
ENSG00000204839	MROH6	maestro heat-like repeat family member 6	8q24.3	642475	1.72426	3.86641	0.000404128	0.00444737	up STS vs. LTS
ENSG00000075218	GTSE1	G-2 and S-phase expressed 1	22q13.2-q13.3	51512	1.58253	3.86617	0.000404409	0.00444737	up STS vs. LTS
ENSG00000143226	FCGR2A	Fc fragment of IgG, low affinity IIa, receptor (CD32)	1q23	2212	1.26509	3.86214	0.000409267	0.00447997	up STS vs. LTS
ENSG00000186832	KRT16	keratin 16, type I	17q21.2	3868	3.80398	3.85318	0.000420266	0.00454191	up STS vs. LTS
ENSG00000156970	BUB1B	BUB1 mitotic checkpoint serine/threonine kinase B	15q15	701	1.49945	3.85022	0.000423965	0.00455386	up STS vs. LTS
ENSG00000204866	IGFL2	IGF-like family member 2	19q13.32	147920	2.93203	3.84963	0.000424705	0.00455386	up STS vs. LTS
ENSG00000168143	FAM83B	family with sequence similarity 83, member B	6p12.1	222584	2.10203	3.84958	0.000424771	0.00455386	up STS vs. LTS
ENSG00000160255	ITGB2	integrin, beta 2 (complement component 3 receptor 3 and 4 subunit)	21q22.3	3689	1.29128	3.84687	0.00042819	0.00455386	up STS vs. LTS
ENSG00000152104	PTPN14	protein tyrosine phosphatase, non-receptor type 14	1q32.2	5784	1.42497	3.84669	0.000428413	0.00455386	up STS vs. LTS
ENSG00000143476	DTL	denticleless E3 ubiquitin protein ligase homolog (Drosophila)	1q32	51514	1.56531	3.8465	0.00042865	0.00455386	up STS vs. LTS
ENSG00000092969	TGFB2	transforming growth factor, beta 2	1q41	7042	1.56528	3.84097	0.000435727	0.00459436	up STS vs. LTS
ENSG00000101057	MYBL2	v-myb avian myeloblastosis viral oncogene homolog-like 2	20q13.1	4605	2.03343	3.83454	0.000444073	0.00462156	up STS vs. LTS
ENSG00000137804	NUSAP1	nucleolar and spindle associated protein 1	15q15.1	51203	1.56022	3.82568	0.000455855	0.00468359	up STS vs. LTS
ENSG00000167644	C19orf33	chromosome 19 open reading frame 33	19q13.2	64073	2.58758	3.82373	0.000458481	0.00468359	up STS vs. LTS
ENSG00000173227	SYT12	synaptotagmin XII	11q13.2	91683	1.87052	3.82217	0.000460592	0.00468359	up STS vs. LTS
ENSG00000074410	CA12	carbonic anhydrase XII	15q22	771	2.81778	3.81886	0.000465113	0.00470136	up STS vs. LTS
ENSG00000181381	DDX60L	DEAD (Asp-Glu-Ala-Asp) box polypeptide 60-like	4q32.3	91351	1.05524	3.81797	0.000466333	0.00470136	up STS vs. LTS
ENSG00000063660	GPC1	glypican 1	2q35-q37	2817	1.15802	3.81677	0.000467993	0.00470136	up STS vs. LTS
ENSG00000140534	TICRR	TOPBP1-interacting checkpoint and replication regulator	15q26.1	90381	1.66262	3.81585	0.00046926	0.00470136	up STS vs. LTS
ENSG00000019186	CYP24A1	cytochrome P450, family 24, subfamily A, polypeptide 1	20q13	1591	3.19201	3.81524	0.00047011	0.00470136	up STS vs. LTS
ENSG00000060718	COL11A1	collagen, type XI, alpha 1	1p21	1301	3.37459	3.8128	0.000473505	0.00470627	up STS vs. LTS
ENSG00000095383	TBC1D2	TBC1 domain family, member 2	9q22.33	55357	1.13419	3.8125	0.000473923	0.00470627	up STS vs. LTS
ENSG00000196839	ADA	adenosine deaminase	20q13.12	100	1.2569	3.8113	0.000475594	0.00470908	up STS vs. LTS
ENSG00000082074	FYB	FYN binding protein	5p13.1	2533	1.3676	3.8111	0.000475879	0.00470908	up STS vs. LTS
ENSG00000159399	HK2	hexokinase 2	2p13	3099	2.09403	3.80943	0.00047823	0.00472334	up STS vs. LTS
ENSG00000197930	ERO1A	endoplasmic reticulum oxidoreductase alpha	14q22.1	30001	1.2889	3.80655	0.0004823	0.00473654	up STS vs. LTS
ENSG00000135272	MDFIC	MyoD family inhibitor domain containing	7q31.1-q31.2	29969	1.14353	3.80428	0.000485536	0.0047466	up STS vs. LTS
ENSG00000101825	MXRA5	matrix-remodelling associated 5	Xp22.33	25878	2.14149	3.80426	0.000485571	0.0047466	up STS vs. LTS
ENSG00000165949	IFI27	interferon, alpha-inducible protein 27	14q32	3429	1.71437	3.802	0.000488815	0.00477004	up STS vs. LTS
ENSG00000087077	TRIP6	thyroid hormone receptor interactor 6	7q22	7205	1.25083	3.80029	0.000491278	0.00478469	up STS vs. LTS
ENSG00000125848	FLRT3	fibronectin leucine rich transmembrane protein 3	20p11	23767	1.75123	3.79611	0.000497368	0.0048117	up STS vs. LTS
ENSG00000137628	DDX60	DEAD (Asp-Glu-Ala-Asp) box polypeptide 60	4q32.3	55601	1.36532	3.79147	0.000504192	0.00481596	up STS vs. LTS
ENSG00000169896	ITGAM	integrin, alpha M (complement component 3 receptor 3 subunit)	16p11.2	3684	1.09201	3.79117	0.000504641	0.00481596	up STS vs. LTS
ENSG00000142945	KIF2C	kinesin family member 2C	1p34.1	11004	1.58828	3.78563	0.00051293	0.00487621	up STS vs. LTS
ENSG00000189120	SP6	Sp6 transcription factor	17q21.32	80320	1.34364	3.78413	0.000515206	0.00488368	up STS vs. LTS
ENSG00000133106	EPSTI1	epithelial stromal interaction 1 (breast)	13q13.3	94240	1.38066	3.78103	0.000519919	0.00491182	up STS vs. LTS
ENSG00000137462	TLR2	toll-like receptor 2	4q32	7097	1.2729	3.77986	0.0005217	0.00492038	up STS vs. LTS
ENSG00000111247	RAD51AP1	RAD51 associated protein 1	12p13.2-p13.1	10635	1.33508	3.77488	0.000529404	0.00495407	up STS vs. LTS
ENSG00000196083	IL1RAP	interleukin 1 receptor accessory protein	3q28	3556	1.59577	3.7747	0.000529671	0.00495407	up STS vs. LTS
ENSG00000115008	IL1A	interleukin 1, alpha	2q14	3552	2.65726	3.77335	0.000531777	0.00496552	up STS vs. LTS
ENSG00000118257	NRP2	neuropilin 2	2q33.3	8828	1.35998	3.76943	0.000537943	0.00500649	up STS vs. LTS
ENSG00000152952	PLOD2	procollagen-lysine, 2-oxoglutarate 5-dioxygenase 2	3q24	5352	1.20724	3.7676	0.000540839	0.00502514	up STS vs. LTS
ENSG00000135269	TES	testin LIM domain protein	7q31.2	26136	1.00664	3.75728	0.000557455	0.00510799	up STS vs. LTS
ENSG00000142227	EMP3	epithelial membrane protein 3	19q13.3	2014	1.10497	3.75722	0.00055756	0.00510799	up STS vs. LTS
ENSG00000100558	PLEK2	pleckstrin 2	14q23.3	26499	2.45105	3.75688	0.00055812	0.00510799	up STS vs. LTS
ENSG00000023445	BIRC3	baculoviral IAP repeat containing 3	11q22	330	1.6467	3.75672	0.000558378	0.00510799	up STS vs. LTS
ENSG00000237649	KIFC1	kinesin family member C1	6p21.3	3833	1.57846	3.75644	0.000558828	0.00510799	up STS vs. LTS
ENSG00000134460	IL2RA	interleukin 2 receptor, alpha	10p15-p14	3559	1.84706	3.75584	0.00055982	0.00510876	up STS vs. LTS
ENSG00000164611	PTTG1	pituitary tumor-transforming 1	5q35.1	9232	1.28912	3.75419	0.000562528	0.00512517	up STS vs. LTS
ENSG00000155903	RASA2	RAS p21 protein activator 2	3q22-q23	5922	1.19579	3.74986	0.000569716	0.00513604	up STS vs. LTS
ENSG00000129226	CD68	CD68 molecule	17p13	968	1.02491	3.74929	0.00057067	0.00513604	up STS vs. LTS
ENSG00000134668	SPOCD1	SPOC domain containing 1	1p35.2	90853	2.08499	3.74169	0.000583507	0.00517715	up STS vs. LTS
ENSG00000069011	PITX1	paired-like homeodomain 1	5q31.1	5307	2.85723	3.74047	0.000585606	0.00518443	up STS vs. LTS
ENSG00000119686	FLVCR2	feline leukemia virus subgroup C cellular receptor family, member 2	14q24.3	55640	1.31279	3.73891	0.000588291	0.00520003	up STS vs. LTS
ENSG00000090889	KIF4A	kinesin family member 4A	Xq13.1	24137	1.50857	3.73125	0.000601624	0.00524539	up STS vs. LTS
ENSG00000155659	VSIG4	V-set and immunoglobulin domain containing 4	Xq12-q13.3	11326	1.41097	3.73056	0.000602839	0.00524539	up STS vs. LTS
ENSG00000101003	GINS1	GINS complex subunit 1 (Psf1 homolog)	20p11.21	9837	1.28536	3.72887	0.000605814	0.0052559	up STS vs. LTS
ENSG00000140511	HAPLN3	hyaluronan and proteoglycan link protein 3	15q26.1	145864	1.45955	3.72548	0.000611845	0.00528146	up STS vs. LTS
ENSG00000100504	PYGL	phosphorylase, glycogen, liver	14q21-q22	5836	1.32121	3.7171	0.000627027	0.00533311	up STS vs. LTS
ENSG00000075223	SEMA3C	sema domain, immunoglobulin domain (Ig), short basic domain, secreted, (semaphorin) 3C	7q21-q31	10512	1.73892	3.71415	0.00063244	0.00533543	up STS vs. LTS
ENSG00000038427	VCAN	versican	5q14.3	1462	1.60457	3.71386	0.000632985	0.00533543	up STS vs. LTS
ENSG00000017483	SLC38A5	solute carrier family 38, member 5	Xp11.23	92745	2.69843	3.70971	0.000640692	0.00538817	up STS vs. LTS
ENSG00000197747	S100A10	S100 calcium binding protein A10	1q21	6281	1.33276	3.7049	0.000649743	0.00544128	up STS vs. LTS
ENSG00000058085	LAMC2	laminin, gamma 2	1q25-q31	3918	2.62437	3.70333	0.000652734	0.00544128	up STS vs. LTS
ENSG00000196337	CGB7	chorionic gonadotropin, beta polypeptide 7	19q13.32	94027	2.27739	3.70132	0.000656571	0.00546066	up STS vs. LTS
ENSG00000142910	TINAGL1	tubulointerstitial nephritis antigen-like 1	1p35.2	64129	1.26062	3.69557	0.000667675	0.0055249	up STS vs. LTS
ENSG00000175643	RMI2	RecQ mediated genome instability 2	16p13.13	116028	1.25568	3.69473	0.000669298	0.0055249	up STS vs. LTS
ENSG00000117650	NEK2	NIMA-related kinase 2	1q32.3	4751	1.95294	3.6939	0.00067092	0.0055249	up STS vs. LTS
ENSG00000144063	MALL	mal, T-cell differentiation protein-like	2q13	7851	1.71395	3.68183	0.000694927	0.00562998	up STS vs. LTS
ENSG00000136286	MYO1G	myosin IG	7p13	64005	1.02213	3.67866	0.000701363	0.0056496	up STS vs. LTS
ENSG00000133321	RARRES3	retinoic acid receptor responder (tazarotene induced) 3	11q23	5920	1.58113	3.67409	0.000710744	0.00570884	up STS vs. LTS
ENSG00000162924	REL	v-rel avian reticuloendotheliosis viral oncogene homolog	2p13-p12	5966	1.01026	3.67219	0.000714697	0.00571829	up STS vs. LTS
ENSG00000042493	CAPG	capping protein (actin filament), gelsolin-like	2p11.2	822	1.56767	3.67157	0.000715983	0.00571829	up STS vs. LTS
ENSG00000081277	PKP1	plakophilin 1	1q32	5317	2.88141	3.67049	0.00071822	0.0057244	up STS vs. LTS
ENSG00000057019	DCBLD2	discoidin, CUB and LCCL domain containing 2	3q12.1|3	131566	1.68125	3.66799	0.000723463	0.00575354	up STS vs. LTS
ENSG00000137819	PAQR5	progestin and adipoQ receptor family member V	15q23	54852	1.63685	3.66607	0.000727505	0.00576939	up STS vs. LTS
ENSG00000101412	E2F1	E2F transcription factor 1	20q11.2	1869	1.09658	3.66262	0.000734834	0.00580299	up STS vs. LTS
ENSG00000135480	KRT7	keratin 7, type II	12q13.13	3855	2.72654	3.66073	0.000738879	0.00582676	up STS vs. LTS
ENSG00000196639	HRH1	histamine receptor H1	3p25	3269	1.28914	3.64801	0.000766657	0.00594589	up STS vs. LTS
ENSG00000173110	HSPA6	heat shock 70kDa protein 6 (HSP70B')	1q23	3310	1.78179	3.64729	0.000768279	0.00595001	up STS vs. LTS
ENSG00000169583	CLIC3	chloride intracellular channel 3	9q34.3	9022	2.34638	3.64679	0.000769386	0.00595001	up STS vs. LTS
ENSG00000163209	SPRR3	small proline-rich protein 3	1q21-q22	6707	3.7208	3.64547	0.000772339	0.00595001	up STS vs. LTS
ENSG00000162511	LAPTM5	lysosomal protein transmembrane 5	1p34	7805	1.08293	3.64526	0.000772807	0.00595001	up STS vs. LTS
ENSG00000102554	KLF5	Kruppel-like factor 5 (intestinal)	13q22.1	688	1.8045	3.64494	0.000773528	0.00595001	up STS vs. LTS
ENSG00000196141	SPATS2L	spermatogenesis associated, serine-rich 2-like	2q33.1	26010	1.03828	3.64382	0.00077604	0.00596119	up STS vs. LTS
ENSG00000115884	SDC1	syndecan 1	2p24.1	6382	1.62884	3.63626	0.000793235	0.00603563	up STS vs. LTS
ENSG00000135253	KCP	kielin/chordin-like protein	7q32.1	375616	2.06823	3.63444	0.000797408	0.00605431	up STS vs. LTS
ENSG00000259207	ITGB3	integrin, beta 3 (platelet glycoprotein IIIa, antigen CD61)	17q21.32	3690	1.12127	3.62761	0.000813331	0.00612235	up STS vs. LTS
ENSG00000104783	KCNN4	potassium channel, calcium activated intermediate/small conductance subfamily N alpha, member 4	19q13.2	3783	2.28309	3.62653	0.000815893	0.00612526	up STS vs. LTS
ENSG00000164171	ITGA2	integrin, alpha 2 (CD49B, alpha 2 subunit of VLA-2 receptor)	5q11.2	3673	1.44341	3.62323	0.000823704	0.00612671	up STS vs. LTS
ENSG00000086570	FAT2	FAT atypical cadherin 2	5q33.1	2196	2.752	3.62253	0.00082537	0.00613101	up STS vs. LTS
ENSG00000105974	CAV1	caveolin 1, caveolae protein, 22kDa	7q31.1	857	1.5108	3.62122	0.000828508	0.00614621	up STS vs. LTS
ENSG00000109255	NMU	neuromedin U	4q12	10874	2.72017	3.61514	0.000843211	0.00620622	up STS vs. LTS
ENSG00000130962	PRRG1	proline rich Gla (G-carboxyglutamic acid) 1	Xp21.1	5638	1.0077	3.61195	0.000851006	0.0062425	up STS vs. LTS
ENSG00000185650	ZFP36L1	ZFP36 ring finger protein-like 1	14q22-q24	677	1.17663	3.6119	0.000851124	0.0062425	up STS vs. LTS
ENSG00000114270	COL7A1	collagen, type VII, alpha 1	3p21.1	1294	2.13359	3.60864	0.000859179	0.00624274	up STS vs. LTS
ENSG00000168461	RAB31	RAB31, member RAS oncogene family	18p11.3	11031	1.30813	3.60469	0.000869038	0.00629753	up STS vs. LTS
ENSG00000104881	PPP1R13L	protein phosphatase 1, regulatory subunit 13 like	19q13.32	10848	1.38342	3.60377	0.000871353	0.00630619	up STS vs. LTS
ENSG00000166803	KIAA0101	KIAA0101	15q22.31	9768	1.54364	3.59816	0.000885565	0.00636812	up STS vs. LTS
ENSG00000134061	CD180	CD180 molecule	5q12	4064	1.20636	3.59116	0.000903636	0.00647327	up STS vs. LTS	yes
ENSG00000149257	SERPINH1	serpin peptidase inhibitor, clade H (heat shock protein 47), member 1, (collagen binding protein 1)	11q13.5	871	1.16296	3.58945	0.000908093	0.00647843	up STS vs. LTS
ENSG00000255398	HCAR3	hydroxycarboxylic acid receptor 3	12q24.31	8843	2.01822	3.58931	0.000908456	0.00647843	up STS vs. LTS
ENSG00000171346	KRT15	keratin 15, type I	17q21.2	3866	2.32686	3.58912	0.000908959	0.00647843	up STS vs. LTS
ENSG00000054219	LY75	lymphocyte antigen 75	2q24	4065	1.59991	3.58571	0.000917917	0.00652575	up STS vs. LTS
ENSG00000158869	FCER1G	Fc fragment of IgE, high affinity I, receptor for; gamma polypeptide	1q23	2207	1.13336	3.58484	0.000920224	0.00653391	up STS vs. LTS
ENSG00000114013	CD86	CD86 molecule	3q21	942	1.22792	3.58076	0.000931096	0.0065828	up STS vs. LTS
ENSG00000180861	LINC01559	long intergenic non-protein coding RNA 1559	12p13.1	283422	3.30157	3.57863	0.000936829	0.00659358	up STS vs. LTS
ENSG00000016602	CLCA4	chloride channel accessory 4	1p22.3	22802	2.45348	3.57409	0.000949148	0.00662236	up STS vs. LTS
ENSG00000144810	COL8A1	collagen, type VIII, alpha 1	3q12.3	1295	1.99201	3.57305	0.000951995	0.006634	up STS vs. LTS
ENSG00000167880	EVPL	envoplakin	17q25	2125	1.98506	3.56907	0.000962959	0.00669384	up STS vs. LTS
ENSG00000117228	GBP1	guanylate binding protein 1, interferon-inducible	1p22.2	2633	1.35316	3.56786	0.000966305	0.00670055	up STS vs. LTS
ENSG00000103044	HAS3	hyaluronan synthase 3	16q22.1	3038	1.76137	3.56596	0.000971605	0.00672902	up STS vs. LTS
ENSG00000092820	EZR	ezrin	6q25.3	7430	1.03482	3.56294	0.00098006	0.00677092	up STS vs. LTS
ENSG00000161800	RACGAP1	Rac GTPase activating protein 1	12q13.12	29127	1.02242	3.56002	0.000988337	0.00679475	up STS vs. LTS
ENSG00000145779	TNFAIP8	tumor necrosis factor, alpha-induced protein 8	5q23.1	25816	1.07768	3.55817	0.000993605	0.00679777	up STS vs. LTS
ENSG00000167601	AXL	AXL receptor tyrosine kinase	19q13.1	558	1.02388	3.5519	0.00101163	0.00684624	up STS vs. LTS
ENSG00000112414	ADGRG6	adhesion G protein-coupled receptor G6	6q24.1	57211	1.30637	3.55093	0.00101447	0.00685718	up STS vs. LTS	yes
ENSG00000146674	IGFBP3	insulin-like growth factor binding protein 3	7p12.3	3486	1.49595	3.54381	0.00103539	0.00696515	up STS vs. LTS
ENSG00000109321	AREG	amphiregulin	4q13.3	374	2.20394	3.53885	0.00105021	0.00702289	up STS vs. LTS
ENSG00000177409	SAMD9L	sterile alpha motif domain containing 9-like	7q21.2	219285	1.24047	3.53317	0.00106745	0.00705324	up STS vs. LTS
ENSG00000108602	ALDH3A1	aldehyde dehydrogenase 3 family, member A1	17p11.2	218	2.64678	3.53309	0.00106769	0.00705324	up STS vs. LTS
ENSG00000136231	IGF2BP3	insulin-like growth factor 2 mRNA binding protein 3	7p11	10643	2.26944	3.53228	0.00107017	0.00705324	up STS vs. LTS
ENSG00000158373	HIST1H2BD	histone cluster 1, H2bd	6p21.3	3017	1.07146	3.532	0.00107103	0.00705324	up STS vs. LTS
ENSG00000161714	PLCD3	phospholipase C, delta 3	17q21.31	113026	1.42915	3.53155	0.00107241	0.00705405	up STS vs. LTS
ENSG00000134531	EMP1	epithelial membrane protein 1	12p12.3	2012	1.31527	3.52532	0.00109171	0.00713931	up STS vs. LTS
ENSG00000171017	LRRC8E	leucine rich repeat containing 8 family, member E	19p13.2	80131	1.80331	3.51861	0.00111284	0.00724384	up STS vs. LTS
ENSG00000101447	FAM83D	family with sequence similarity 83, member D	20q11.23	81610	1.69169	3.51567	0.00112223	0.00726299	up STS vs. LTS
ENSG00000150687	PRSS23	protease, serine, 23	11q14.1	11098	1.00639	3.5148	0.00112503	0.00727276	up STS vs. LTS
ENSG00000118263	KLF7	Kruppel-like factor 7 (ubiquitous)	2q32	8609	1.05858	3.51414	0.00112716	0.0072756	up STS vs. LTS
ENSG00000180198	RCC1	regulator of chromosome condensation 1	1p36.1	1104	1.69599	3.51379	0.00112828	0.0072756	up STS vs. LTS
ENSG00000171345	KRT19	keratin 19, type I	17q21.2	3880	2.21963	3.51279	0.00113152	0.00728125	up STS vs. LTS
ENSG00000100526	CDKN3	cyclin-dependent kinase inhibitor 3	14q22	1033	1.20418	3.50967	0.00114165	0.00731341	up STS vs. LTS
ENSG00000188001	TPRG1	tumor protein p63 regulated 1	3q28	285386	1.62559	3.50288	0.00116399	0.00740555	up STS vs. LTS
ENSG00000183853	KIRREL	kin of IRRE like (Drosophila)	1q23.1	55243	1.34399	3.50055	0.00117176	0.00744657	up STS vs. LTS
ENSG00000143228	NUF2	NUF2, NDC80 kinetochore complex component	1q23.3	83540	1.20934	3.49932	0.00117586	0.00745128	up STS vs. LTS
ENSG00000041982	TNC	tenascin C	9q33	3371	1.47467	3.4979	0.00118065	0.00745128	up STS vs. LTS
ENSG00000086062	B4GALT1	UDP-Gal:betaGlcNAc beta 1,4- galactosyltransferase, polypeptide 1	9p13	2683	1.07073	3.49683	0.00118425	0.00745128	up STS vs. LTS
ENSG00000196878	LAMB3	laminin, beta 3	1q32	3914	2.65898	3.49559	0.00118845	0.00746001	up STS vs. LTS
ENSG00000130635	COL5A1	collagen, type V, alpha 1	9q34.2-q34.3	1289	1.56523	3.49121	0.0012034	0.00751561	up STS vs. LTS
ENSG00000188643	S100A16	S100 calcium binding protein A16	1q21	140576	1.51424	3.49003	0.00120743	0.0075288	up STS vs. LTS
ENSG00000103335	PIEZO1	piezo-type mechanosensitive ion channel component 1	16q24.3	9780	1.10802	3.48738	0.0012166	0.00757413	up STS vs. LTS
ENSG00000163191	S100A11	S100 calcium binding protein A11	1q21	6282	1.54413	3.48252	0.00123354	0.00762406	up STS vs. LTS
ENSG00000198604	BAZ1A	bromodomain adjacent to zinc finger domain, 1A	14q13.2	11177	1.05988	3.4796	0.00124383	0.00766469	up STS vs. LTS
ENSG00000125730	C3	complement component 3	19p13.3-p13.2	718	1.76764	3.4765	0.00125485	0.00768825	up STS vs. LTS
ENSG00000189159	HN1	hematological and neurological expressed 1	17q25.1	51155	1.08622	3.47595	0.00125682	0.00769194	up STS vs. LTS
ENSG00000186340	THBS2	thrombospondin 2	6q27	7058	1.90368	3.47294	0.00126761	0.00771608	up STS vs. LTS
ENSG00000222041	LINC00152	long intergenic non-protein coding RNA 152	2p11.2	112597	1.04612	3.47253	0.00126909	0.00771676	up STS vs. LTS
ENSG00000106789	CORO2A	coronin, actin binding protein, 2A	9q22.3	7464	1.36945	3.4707	0.00127573	0.00774291	up STS vs. LTS
ENSG00000051180	RAD51	RAD51 recombinase	15q15.1	5888	1.41163	3.46635	0.00129159	0.00778637	up STS vs. LTS
ENSG00000070404	FSTL3	follistatin-like 3 (secreted glycoprotein)	19p13	10272	1.16709	3.46527	0.00129558	0.00780195	up STS vs. LTS
ENSG00000090339	ICAM1	intercellular adhesion molecule 1	19p13.3-p13.2	3383	1.15928	3.46489	0.00129696	0.00780197	up STS vs. LTS
ENSG00000164342	TLR3	toll-like receptor 3	4q35	7098	1.42585	3.45933	0.00131761	0.00787275	up STS vs. LTS
ENSG00000125266	EFNB2	ephrin-B2	13q33	1948	1.07235	3.45902	0.00131876	0.00787275	up STS vs. LTS
ENSG00000130270	ATP8B3	ATPase, aminophospholipid transporter, class I, type 8B, member 3	19p13.3	148229	1.28576	3.4576	0.00132409	0.00788096	up STS vs. LTS
ENSG00000154451	GBP5	guanylate binding protein 5	1p22.2	115362	1.8641	3.45301	0.00134145	0.00795907	up STS vs. LTS
ENSG00000113083	LOX	lysyl oxidase	5q23.2	4015	1.61155	3.45083	0.00134979	0.00798259	up STS vs. LTS
ENSG00000131459	GFPT2	glutamine-fructose-6-phosphate transaminase 2	5q34-q35	9945	1.64873	3.45045	0.00135125	0.00798259	up STS vs. LTS
ENSG00000112559	MDFI	MyoD family inhibitor	6p21	4188	1.39881	3.44777	0.00136155	0.00798259	up STS vs. LTS
ENSG00000051523	CYBA	cytochrome b-245, alpha polypeptide	16q24	1535	1.19434	3.44759	0.00136224	0.00798259	up STS vs. LTS
ENSG00000121552	CSTA	cystatin A (stefin A)	3q21	1475	2.12735	3.44754	0.00136243	0.00798259	up STS vs. LTS
ENSG00000104415	WISP1	WNT1 inducible signaling pathway protein 1	8q24.22	8840	1.60363	3.44611	0.00136795	0.00798362	up STS vs. LTS
ENSG00000134762	DSC3	desmocollin 3	18q12.1	1825	2.59111	3.44611	0.00136795	0.00798362	up STS vs. LTS
ENSG00000178999	AURKB	aurora kinase B	17p13.1	9212	1.68157	3.44603	0.00136828	0.00798362	up STS vs. LTS
ENSG00000132965	ALOX5AP	arachidonate 5-lipoxygenase-activating protein	13q12	241	1.1302	3.44508	0.00137198	0.00798864	up STS vs. LTS
ENSG00000173391	OLR1	oxidized low density lipoprotein (lectin-like) receptor 1	12p13.2-p12.3	4973	1.93789	3.44306	0.00137984	0.00799965	up STS vs. LTS
ENSG00000134690	CDCA8	cell division cycle associated 8	1p34.3	55143	1.15437	3.44246	0.00138219	0.00799965	up STS vs. LTS
ENSG00000147872	PLIN2	perilipin 2	9p22.1	123	1.12089	3.44214	0.00138343	0.00799965	up STS vs. LTS
ENSG00000105810	CDK6	cyclin-dependent kinase 6	7q21-q22	1021	1.21371	3.43798	0.00139984	0.00804273	up STS vs. LTS
ENSG00000110876	SELPLG	selectin P ligand	12q24	6404	1.0692	3.43522	0.00141081	0.00808165	up STS vs. LTS
ENSG00000145431	PDGFC	platelet derived growth factor C	4q32	56034	1.48549	3.43083	0.00142845	0.00815238	up STS vs. LTS
ENSG00000090776	EFNB1	ephrin-B1	Xq12	1947	1.2441	3.43068	0.00142905	0.00815238	up STS vs. LTS
ENSG00000093009	CDC45	cell division cycle 45	22q11.21	8318	1.59426	3.42037	0.00147132	0.00828167	up STS vs. LTS
ENSG00000104312	RIPK2	receptor-interacting serine-threonine kinase 2	8q21	8767	1.02627	3.41908	0.00147672	0.00828167	up STS vs. LTS
ENSG00000141524	TMC6	transmembrane channel-like 6	17q25.3	11322	1.09982	3.41836	0.00147969	0.00828181	up STS vs. LTS
ENSG00000145113	MUC4	mucin 4, cell surface associated	3q29	4585	3.18098	3.41029	0.0015138	0.00837286	up STS vs. LTS
ENSG00000130600	H19	H19, imprinted maternally expressed transcript (non-protein coding)	11p15.5	283120	1.9991	3.409	0.00151934	0.008387	up STS vs. LTS
ENSG00000216490	IFI30	interferon, gamma-inducible protein 30	19p13.1	10437	1.11731	3.40126	0.00155286	0.00847235	up STS vs. LTS
ENSG00000102243	VGLL1	vestigial-like family member 1	Xq26.3	51442	2.73047	3.3978	0.00156807	0.00850129	up STS vs. LTS
ENSG00000167553	TUBA1C	tubulin, alpha 1c	12q13.12	84790	1.19596	3.39731	0.00157024	0.00850129	up STS vs. LTS
ENSG00000071539	TRIP13	thyroid hormone receptor interactor 13	5p15.33	9319	1.48859	3.39448	0.0015828	0.00854567	up STS vs. LTS
ENSG00000121742	GJB6	gap junction protein, beta 6, 30kDa	13q12	10804	3.03276	3.39414	0.00158434	0.00854567	up STS vs. LTS
ENSG00000134013	LOXL2	lysyl oxidase-like 2	8p21.3	4017	1.41068	3.3941	0.00158451	0.00854567	up STS vs. LTS
ENSG00000177575	CD163	CD163 molecule	12p13.3	9332	1.44719	3.39369	0.00158635	0.00854744	up STS vs. LTS
ENSG00000108821	COL1A1	collagen, type I, alpha 1	17q21.33	1277	1.7919	3.38656	0.00161851	0.00856897	up STS vs. LTS
ENSG00000135476	ESPL1	extra spindle pole bodies homolog 1 (S. cerevisiae)	12q	9700	1.56773	3.38626	0.00161989	0.00856897	up STS vs. LTS
ENSG00000159189	C1QC	complement component 1, q subcomponent, C chain	1p36.11	714	1.08441	3.37667	0.00166417	0.00866452	up STS vs. LTS
ENSG00000120889	TNFRSF10B	tumor necrosis factor receptor superfamily, member 10b	8p22-p21	8795	1.06648	3.37387	0.00167731	0.00868832	up STS vs. LTS
ENSG00000130592	LSP1	lymphocyte-specific protein 1	11p15.5	4046	1.10099	3.37298	0.00168149	0.00870197	up STS vs. LTS
ENSG00000147459	DOCK5	dedicator of cytokinesis 5	8p21.2	80005	1.2736	3.37197	0.00168627	0.00870651	up STS vs. LTS
ENSG00000125733	TRIP10	thyroid hormone receptor interactor 10	19p13.3	9322	1.11997	3.37181	0.001687	0.00870651	up STS vs. LTS
ENSG00000149043	SYT8	synaptotagmin VIII	11p15.5	90019	3.26078	3.36864	0.00170211	0.00874441	up STS vs. LTS
ENSG00000124107	SLPI	secretory leukocyte peptidase inhibitor	20q12	6590	1.91842	3.36796	0.00170536	0.00875265	up STS vs. LTS
ENSG00000124466	LYPD3	LY6/PLAUR domain containing 3	19q13.31	27076	1.6706	3.36396	0.00172461	0.00881498	up STS vs. LTS
ENSG00000103888	CEMIP	cell migration inducing protein, hyaluronan binding	15q24	57214	1.96115	3.36192	0.00173453	0.00884635	up STS vs. LTS
ENSG00000178209	PLEC	plectin	8q24	5339	1.08305	3.361	0.00173901	0.0088532	up STS vs. LTS
ENSG00000163220	S100A9	S100 calcium binding protein A9	1q21	6280	1.47042	3.36003	0.00174373	0.00886917	up STS vs. LTS
ENSG00000167513	CDT1	chromatin licensing and DNA replication factor 1	16q24.3	81620	1.10431	3.35465	0.00177022	0.00894418	up STS vs. LTS
ENSG00000256235	SMIM3	small integral membrane protein 3	5q33.1	85027	1.65207	3.35424	0.00177227	0.00894418	up STS vs. LTS
ENSG00000100003	SEC14L2	SEC14-like 2 (S. cerevisiae)	22q12.2	23541	1.02776	3.35188	0.00178402	0.00896879	up STS vs. LTS
ENSG00000008513	ST3GAL1	ST3 beta-galactoside alpha-2,3-sialyltransferase 1	8q24.22	6482	1.06839	3.35109	0.00178799	0.00897271	up STS vs. LTS
ENSG00000153246	PLA2R1	phospholipase A2 receptor 1, 180kDa	2q23-q24	22925	1.19642	3.34262	0.00183086	0.00907478	up STS vs. LTS
ENSG00000132530	XAF1	XIAP associated factor 1	17p13.1	54739	1.13008	3.34262	0.00183089	0.00907478	up STS vs. LTS
ENSG00000153551	CMTM7	CKLF-like MARVEL transmembrane domain containing 7	3p22.3	112616	1.23326	3.34053	0.00184162	0.00910548	up STS vs. LTS
ENSG00000168394	TAP1	transporter 1, ATP-binding cassette, sub-family B (MDR/TAP)	6p21.3	6890	1.03724	3.3372	0.00185886	0.00913911	up STS vs. LTS
ENSG00000171051	FPR1	formyl peptide receptor 1	19q13.4	2357	1.20171	3.33659	0.00186201	0.00913911	up STS vs. LTS
ENSG00000079215	SLC1A3	solute carrier family 1 (glial high affinity glutamate transporter), member 3	5p13	6507	1.43616	3.33586	0.00186582	0.00913911	up STS vs. LTS
ENSG00000183840	GPR39	G protein-coupled receptor 39	2q21-q22	2863	1.22271	3.33485	0.00187111	0.00914533	up STS vs. LTS
ENSG00000182782	HCAR2	hydroxycarboxylic acid receptor 2	12q24.31	338442	2.12128	3.33191	0.00188656	0.00918893	up STS vs. LTS
ENSG00000189433	GJB4	gap junction protein, beta 4, 30.3kDa	1p34.3	127534	2.80149	3.32834	0.00190547	0.00924903	up STS vs. LTS
ENSG00000127564	PKMYT1	protein kinase, membrane associated tyrosine/threonine 1	16p13.3	9088	1.4443	3.32374	0.00193008	0.00932831	up STS vs. LTS
ENSG00000186818	LILRB4	leukocyte immunoglobulin-like receptor, subfamily B (with TM and ITIM domains), member 4	19q13.4	11006	1.06664	3.3195	0.00195307	0.00938369	up STS vs. LTS
ENSG00000187741	FANCA	Fanconi anemia, complementation group A	16q24.3	2175	1.2902	3.3194	0.00195358	0.00938369	up STS vs. LTS
ENSG00000179431	FJX1	four jointed box 1	11p13	24147	1.08316	3.31222	0.00199309	0.00951035	up STS vs. LTS
ENSG00000176678	FOXL1	forkhead box L1	16q24	2300	1.78228	3.30699	0.00202234	0.00961733	up STS vs. LTS
ENSG00000170190	SLC16A5	solute carrier family 16 (monocarboxylate transporter), member 5	17q25.1	9121	1.49364	3.2977	0.00207531	0.00977409	up STS vs. LTS
ENSG00000169245	CXCL10	chemokine (C-X-C motif) ligand 10	4q21	3627	2.11685	3.29599	0.00208522	0.00980051	up STS vs. LTS
ENSG00000163814	CDCP1	CUB domain containing protein 1	3p21.31	64866	1.0307	3.29236	0.00210638	0.00987522	up STS vs. LTS
ENSG00000060656	PTPRU	protein tyrosine phosphatase, receptor type, U	1p35.3	10076	1.44211	3.29102	0.00211426	0.00989566	up STS vs. LTS
ENSG00000111331	OAS3	2'-5'-oligoadenylate synthetase 3, 100kDa	12q24.2	4940	1.24785	3.29062	0.00211659	0.00989837	up STS vs. LTS
ENSG00000163359	COL6A3	collagen, type VI, alpha 3	2q37	1293	1.67481	3.28793	0.0021325	0.00994796	up STS vs. LTS
ENSG00000142512	SIGLEC10	sialic acid binding Ig-like lectin 10	19q13.3	89790	1.11273	3.28748	0.00213514	0.00995204	up STS vs. LTS
ENSG00000163823	CCR1	chemokine (C-C motif) receptor 1	3p21	1230	1.06077	3.28654	0.00214073	0.00996985	up STS vs. LTS
ENSG00000088827	SIGLEC1	sialic acid binding Ig-like lectin 1, sialoadhesin	20p13	6614	1.16418	3.28422	0.00215455	0.00998465	up STS vs. LTS
ENSG00000159216	RUNX1	runt-related transcription factor 1	21q22.3	861	1.17188	3.28307	0.00216146	0.0099949	up STS vs. LTS
ENSG00000164694	FNDC1	fibronectin type III domain containing 1	6q25	84624	2.08489	3.28158	0.00217042	0.0100252	up STS vs. LTS
ENSG00000151491	EPS8	epidermal growth factor receptor pathway substrate 8	12p12.3	2059	1.08756	3.28021	0.00217868	0.010047	up STS vs. LTS
ENSG00000064666	CNN2	calponin 2	19p13.3	1265	1.20518	3.27504	0.00221013	0.0101586	up STS vs. LTS
ENSG00000060138	YBX3	Y box binding protein 3	12p13.1	8531	1.1194	3.27107	0.00223464	0.0102283	up STS vs. LTS
ENSG00000100300	TSPO	translocator protein (18kDa)	22q13.31	706	1.20901	3.26947	0.00224457	0.0102497	up STS vs. LTS
ENSG00000114346	ECT2	epithelial cell transforming 2	3q26.1-q26.2	1894	1.21242	3.25939	0.00230809	0.010489	up STS vs. LTS
ENSG00000115107	STEAP3	STEAP family member 3, metalloreductase	2q14.2	55240	1.43248	3.25466	0.0023385	0.0105845	up STS vs. LTS
ENSG00000104447	TRPS1	trichorhinophalangeal syndrome I	8q24.12	7227	1.11135	3.25404	0.00234246	0.0105854	up STS vs. LTS
ENSG00000169851	PCDH7	protocadherin 7	4p15	5099	1.63142	3.244	0.00240838	0.0107811	up STS vs. LTS
ENSG00000146242	TPBG	trophoblast glycoprotein	6q14-q15	7162	1.22805	3.24368	0.0024105	0.0107811	up STS vs. LTS
ENSG00000177426	TGIF1	TGFB-induced factor homeobox 1	18p11.3	7050	1.06152	3.24327	0.00241328	0.0107811	up STS vs. LTS
ENSG00000175906	ARL4D	ADP-ribosylation factor-like 4D	17q21.31	379	1.29708	3.24309	0.00241448	0.0107811	up STS vs. LTS
ENSG00000115009	CCL20	chemokine (C-C motif) ligand 20	2q36.3	6364	2.47671	3.24087	0.00242927	0.0108299	up STS vs. LTS
ENSG00000144476	ACKR3	atypical chemokine receptor 3	2q37.3	57007	1.15378	3.23978	0.00243663	0.0108428	up STS vs. LTS
ENSG00000006534	ALDH3B1	aldehyde dehydrogenase 3 family, member B1	11q13	221	1.43547	3.23897	0.00244206	0.0108525	up STS vs. LTS
ENSG00000152332	UHMK1	U2AF homology motif (UHM) kinase 1	1q23.3	127933	1.11313	3.23605	0.00246184	0.0109136	up STS vs. LTS
ENSG00000138755	CXCL9	chemokine (C-X-C motif) ligand 9	4q21	4283	2.14249	3.23408	0.00247521	0.0109223	up STS vs. LTS
ENSG00000160932	LY6E	lymphocyte antigen 6 complex, locus E	8q24.3	4061	1.33556	3.23211	0.00248873	0.0109485	up STS vs. LTS
ENSG00000164294	GPX8	glutathione peroxidase 8 (putative)	5q11.2	493869	1.16121	3.23122	0.00249481	0.0109495	up STS vs. LTS
ENSG00000162645	GBP2	guanylate binding protein 2, interferon-inducible	1p22.2	2634	1.13384	3.22886	0.00251109	0.011003	up STS vs. LTS
ENSG00000167779	IGFBP6	insulin-like growth factor binding protein 6	12q13	3489	1.43177	3.22677	0.0025256	0.0110374	up STS vs. LTS
ENSG00000132746	ALDH3B2	aldehyde dehydrogenase 3 family, member B2	11q13	222	2.16405	3.22324	0.00255029	0.0110803	up STS vs. LTS
ENSG00000134247	PTGFRN	prostaglandin F2 receptor inhibitor	1p13.1	5738	1.04668	3.21925	0.00257849	0.0111337	up STS vs. LTS
ENSG00000197353	LYPD2	LY6/PLAUR domain containing 2	8q24.3	137797	2.4645	3.21173	0.00263236	0.011297	up STS vs. LTS
ENSG00000143382	ADAMTSL4	ADAMTS-like 4	1q21.3	54507	1.2921	3.20958	0.00264796	0.0113294	up STS vs. LTS
ENSG00000189334	S100A14	S100 calcium binding protein A14	1q21.3	57402	2.77942	3.20386	0.00268993	0.0113707	up STS vs. LTS
ENSG00000059804	SLC2A3	solute carrier family 2 (facilitated glucose transporter), member 3	12p13.3	6515	1.27114	3.19783	0.00273475	0.0114116	up STS vs. LTS
ENSG00000196562	SULF2	sulfatase 2	20q13.12	55959	1.24664	3.19567	0.00275105	0.0114486	up STS vs. LTS
ENSG00000013588	GPRC5A	G protein-coupled receptor, class C, group 5, member A	12p13.1	9052	2.89673	3.19279	0.00277286	0.0115223	up STS vs. LTS
ENSG00000169184	MN1	meningioma (disrupted in balanced translocation) 1	22q12.1	4330	1.14655	3.18212	0.00285513	0.0117429	up STS vs. LTS
ENSG00000142583	SLC2A5	solute carrier family 2 (facilitated glucose/fructose transporter), member 5	1p36.2	6518	1.34895	3.18033	0.0028691	0.0117846	up STS vs. LTS
ENSG00000153292	ADGRF1	adhesion G protein-coupled receptor F1	6p12.3	266977	2.6771	3.18029	0.00286947	0.0117846	up STS vs. LTS
ENSG00000118898	PPL	periplakin	16p13.3	5493	1.13798	3.17594	0.00290379	0.0118822	up STS vs. LTS
ENSG00000105048	TNNT1	troponin T type 1 (skeletal, slow)	19q13.4	7138	2.7941	3.17263	0.00293017	0.0119382	up STS vs. LTS
ENSG00000104140	RHOV	ras homolog family member V	15q13.3	171177	2.30087	3.16983	0.0029527	0.0119952	up STS vs. LTS
ENSG00000251201	TMED7-TICAM2	TMED7-TICAM2 readthrough	-	100302736	1.19293	3.16949	0.00295549	0.0119979	up STS vs. LTS
ENSG00000122870	BICC1	BicC family RNA binding protein 1	10q21.1	80114	1.51209	3.1679	0.00296832	0.0120413	up STS vs. LTS
ENSG00000035499	DEPDC1B	DEP domain containing 1B	5q12.1	55789	1.44536	3.16186	0.00301771	0.0121802	up STS vs. LTS
ENSG00000175592	FOSL1	FOS-like antigen 1	11q13	8061	1.73467	3.15852	0.00304533	0.0122653	up STS vs. LTS
ENSG00000138772	ANXA3	annexin A3	4q21.21	306	1.74642	3.15767	0.00305236	0.012267	up STS vs. LTS
ENSG00000129455	KLK8	kallikrein-related peptidase 8	19q13	11202	2.95344	3.15676	0.00305999	0.012267	up STS vs. LTS
ENSG00000143851	PTPN7	protein tyrosine phosphatase, non-receptor type 7	1q32.1	5778	1.00993	3.14939	0.00312213	0.0124236	up STS vs. LTS
ENSG00000125731	SH2D3A	SH2 domain containing 3A	19p13.3	10045	1.8543	3.14206	0.00318508	0.0125763	up STS vs. LTS
ENSG00000134070	IRAK2	interleukin-1 receptor-associated kinase 2	3p25.3	3656	1.13355	3.14081	0.00319589	0.0125837	up STS vs. LTS
ENSG00000165799	RNASE7	ribonuclease, RNase A family, 7	14q11.2	84659	2.09135	3.13455	0.00325078	0.0126712	up STS vs. LTS
ENSG00000184363	PKP3	plakophilin 3	11p15	11187	1.12465	3.13363	0.00325888	0.0126897	up STS vs. LTS
ENSG00000188064	WNT7B	wingless-type MMTV integration site family, member 7B	22q13	7477	1.96633	3.12522	0.00333427	0.0128491	up STS vs. LTS
ENSG00000070882	OSBPL3	oxysterol binding protein-like 3	7p15	26031	1.2973	3.12499	0.00333633	0.0128491	up STS vs. LTS
ENSG00000137558	PI15	peptidase inhibitor 15	8q21.11	51050	1.63354	3.12081	0.00337435	0.0129284	up STS vs. LTS
ENSG00000205413	SAMD9	sterile alpha motif domain containing 9	7q21.2	54809	1.16695	3.12014	0.00338055	0.0129284	up STS vs. LTS
ENSG00000135925	WNT10A	wingless-type MMTV integration site family, member 10A	2q35	80326	1.86463	3.11825	0.0033979	0.0129479	up STS vs. LTS
ENSG00000166689	PLEKHA7	pleckstrin homology domain containing, family A member 7	11p15.1	144100	1.06816	3.11698	0.00340963	0.0129542	up STS vs. LTS
ENSG00000253910	PCDHGB2	protocadherin gamma subfamily B, 2	5q31	56103	1.60349	3.11432	0.00343426	0.0129773	up STS vs. LTS
ENSG00000124875	CXCL6	chemokine (C-X-C motif) ligand 6	4q13.3	6372	2.35301	3.1142	0.00343543	0.0129773	up STS vs. LTS
ENSG00000111335	OAS2	2'-5'-oligoadenylate synthetase 2, 69/71kDa	12q24.2	4939	1.38913	3.11031	0.00347187	0.0130324	up STS vs. LTS
ENSG00000151632	AKR1C2	aldo-keto reductase family 1, member C2	10p15-p14	1646	1.72782	3.09792	0.00359025	0.013331	up STS vs. LTS
ENSG00000185885	IFITM1	interferon induced transmembrane protein 1	11p15.5	8519	1.12443	3.07873	0.00378117	0.0137654	up STS vs. LTS
ENSG00000101213	PTK6	protein tyrosine kinase 6	20q13.3	5753	1.83865	3.07849	0.00378358	0.0137654	up STS vs. LTS
ENSG00000143119	CD53	CD53 molecule	1p13	963	1.02211	3.07707	0.0037981	0.0137971	up STS vs. LTS
ENSG00000100985	MMP9	matrix metallopeptidase 9	20q13.12	4318	1.64454	3.07629	0.00380616	0.0138098	up STS vs. LTS
ENSG00000133110	POSTN	periostin, osteoblast specific factor	13q13.3	10631	1.90037	3.07625	0.0038065	0.0138098	up STS vs. LTS
ENSG00000084207	GSTP1	glutathione S-transferase pi 1	11q13	2950	1.19973	3.07493	0.0038201	0.0138324	up STS vs. LTS
ENSG00000087494	PTHLH	parathyroid hormone-like hormone	12p12.1-p11.2	5744	1.48926	3.06934	0.003878	0.0139701	up STS vs. LTS
ENSG00000106366	SERPINE1	serpin peptidase inhibitor, clade E (nexin, plasminogen activator inhibitor type 1), member 1	7q22.1	5054	1.3973	3.06879	0.00388383	0.0139822	up STS vs. LTS
ENSG00000011422	PLAUR	plasminogen activator, urokinase receptor	19q13	5329	1.41884	3.06266	0.00394836	0.0141422	up STS vs. LTS
ENSG00000168062	BATF2	basic leucine zipper transcription factor, ATF-like 2	11q13.1	116071	1.00465	3.06231	0.00395207	0.0141464	up STS vs. LTS
ENSG00000169429	CXCL8	chemokine (C-X-C motif) ligand 8	4q13-q21	3576	2.09525	3.0594	0.00398312	0.0142086	up STS vs. LTS
ENSG00000169248	CXCL11	chemokine (C-X-C motif) ligand 11	4q21.2	6373	2.02012	3.05547	0.00402543	0.0142962	up STS vs. LTS
ENSG00000169403	PTAFR	platelet-activating factor receptor	1p35-p34.3	5724	1.10991	3.05484	0.00403229	0.0142973	up STS vs. LTS
ENSG00000206538	VGLL3	vestigial-like family member 3	3p12.1	389136	1.28434	3.05251	0.00405754	0.0143687	up STS vs. LTS
ENSG00000115221	ITGB6	integrin, beta 6	2q24.2	3694	2.89011	3.05137	0.00407004	0.0144018	up STS vs. LTS
ENSG00000164692	COL1A2	collagen, type I, alpha 2	7q22.1	1278	1.53909	3.04512	0.00413885	0.0145207	up STS vs. LTS
ENSG00000170537	TMC7	transmembrane channel-like 7	16p12.3	79905	1.36907	3.04181	0.00417575	0.0145855	up STS vs. LTS
ENSG00000083857	FAT1	FAT atypical cadherin 1	4q35	2195	1.13433	3.03842	0.00421388	0.0146658	up STS vs. LTS
ENSG00000188153	COL4A5	collagen, type IV, alpha 5	Xq22	1287	1.22339	3.03837	0.00421437	0.0146658	up STS vs. LTS
ENSG00000149380	P4HA3	prolyl 4-hydroxylase, alpha polypeptide III	11q13.4	283208	1.5215	3.03773	0.00422162	0.0146729	up STS vs. LTS
ENSG00000125148	MT2A	metallothionein 2A	16q13	4502	1.04974	3.03701	0.00422983	0.0146862	up STS vs. LTS
ENSG00000243509	TNFRSF6B	tumor necrosis factor receptor superfamily, member 6b, decoy	20q13.3	8771	2.21681	3.03058	0.0043032	0.0148647	up STS vs. LTS
ENSG00000164078	MST1R	macrophage stimulating 1 receptor	3p21.3	4486	1.81942	3.02718	0.00434257	0.0149482	up STS vs. LTS
ENSG00000187546	AGMO	alkylglycerol monooxygenase	7p21.2	392636	2.29704	3.02574	0.00435934	0.0149851	up STS vs. LTS
ENSG00000168542	COL3A1	collagen, type III, alpha 1	2q31	1281	1.64762	3.02445	0.00437434	0.0150183	up STS vs. LTS
ENSG00000221926	TRIM16	tripartite motif containing 16	17p11.2	10626	1.07804	3.0213	0.0044114	0.0150812	up STS vs. LTS
ENSG00000100162	CENPM	centromere protein M	22q13.2	79019	1.27412	3.01678	0.00446499	0.015154	up STS vs. LTS
ENSG00000183856	IQGAP3	IQ motif containing GTPase activating protein 3	1q21.3	128239	1.66697	3.00533	0.00460345	0.0154654	up STS vs. LTS
ENSG00000183876	ARSI	arylsulfatase family, member I	5q32	340075	1.52788	3.00186	0.00464619	0.0155626	up STS vs. LTS
ENSG00000120708	TGFBI	transforming growth factor, beta-induced, 68kDa	5q31	7045	1.49396	3.00011	0.00466791	0.0156117	up STS vs. LTS
ENSG00000132854	KANK4	KN motif and ankyrin repeat domains 4	1p31.3	163782	1.76334	2.99973	0.0046727	0.0156142	up STS vs. LTS
ENSG00000198768	APCDD1L	adenomatosis polyposis coli down-regulated 1-like	20q13.32	164284	1.68231	2.99785	0.00469606	0.0156645	up STS vs. LTS
ENSG00000103811	CTSH	cathepsin H	15q25.1	1512	1.06665	2.99785	0.00469609	0.0156645	up STS vs. LTS
ENSG00000130598	TNNI2	troponin I type 2 (skeletal, fast)	11p15.5	7136	2.05386	2.99289	0.00475847	0.0157963	up STS vs. LTS
ENSG00000054598	FOXC1	forkhead box C1	6p25	2296	1.03384	2.99226	0.00476647	0.0157963	up STS vs. LTS
ENSG00000129451	KLK10	kallikrein-related peptidase 10	19q13	5655	2.60913	2.98817	0.00481866	0.0158851	up STS vs. LTS
ENSG00000161638	ITGA5	integrin, alpha 5 (fibronectin receptor, alpha polypeptide)	12q11-q13	3678	1.08884	2.98508	0.00485835	0.0159599	up STS vs. LTS
ENSG00000119917	IFIT3	interferon-induced protein with tetratricopeptide repeats 3	10q24	3437	1.11775	2.98479	0.00486213	0.015963	up STS vs. LTS
ENSG00000115590	IL1R2	interleukin 1 receptor, type II	2q12	7850	1.96978	2.98385	0.00487427	0.015986	up STS vs. LTS
ENSG00000173369	C1QB	complement component 1, q subcomponent, B chain	1p36.12	713	1.09277	2.97458	0.00499565	0.0162404	up STS vs. LTS
ENSG00000158714	SLAMF8	SLAM family member 8	1q23.2	56833	1.03355	2.97329	0.00501273	0.016244	up STS vs. LTS
ENSG00000104611	SH2D4A	SH2 domain containing 4A	8p21.2	63898	1.24771	2.9713	0.00503926	0.0162788	up STS vs. LTS
ENSG00000204262	COL5A2	collagen, type V, alpha 2	2q14-q32	1290	1.38322	2.96568	0.00511486	0.0164194	up STS vs. LTS
ENSG00000136542	GALNT5	polypeptide N-acetylgalactosaminyltransferase 5	2q24.1	11227	2.37869	2.96438	0.00513254	0.0164366	up STS vs. LTS
ENSG00000077420	APBB1IP	amyloid beta (A4) precursor protein-binding, family B, member 1 interacting protein	10p12.1	54518	1.00358	2.9642	0.00513502	0.0164366	up STS vs. LTS	yes
ENSG00000124102	PI3	peptidase inhibitor 3, skin-derived	20q13.12	5266	2.6172	2.96197	0.00516534	0.0164863	up STS vs. LTS
ENSG00000003436	TFPI	tissue factor pathway inhibitor (lipoprotein-associated coagulation inhibitor)	2q32	7035	1.07745	2.95593	0.00524862	0.0166494	up STS vs. LTS
ENSG00000135451	TROAP	trophinin associated protein	12q13.12	10024	1.39307	2.95486	0.00526343	0.0166537	up STS vs. LTS
ENSG00000078098	FAP	fibroblast activation protein, alpha	2q23	2191	1.48115	2.9531	0.00528795	0.0166802	up STS vs. LTS
ENSG00000180801	ARSJ	arylsulfatase family, member J	4q26	79642	1.0251	2.95201	0.00530326	0.0167098	up STS vs. LTS
ENSG00000198363	ASPH	aspartate beta-hydroxylase	8q12.1	444	1.07769	2.95051	0.00532429	0.0167479	up STS vs. LTS
ENSG00000179241	LDLRAD3	low density lipoprotein receptor class A domain containing 3	11p13	143458	1.01718	2.94987	0.00533329	0.0167626	up STS vs. LTS
ENSG00000100097	LGALS1	lectin, galactoside-binding, soluble, 1	22q13.1	3956	1.00223	2.94034	0.00546924	0.017042	up STS vs. LTS
ENSG00000172927	MYEOV	myeloma overexpressed	11q13	26579	2.6849	2.93821	0.00549996	0.0170948	up STS vs. LTS
ENSG00000117983	MUC5B	mucin 5B, oligomeric mucus/gel-forming	11p15.5	727897	2.72398	2.93652	0.00552459	0.0171386	up STS vs. LTS
ENSG00000204544	MUC21	mucin 21, cell surface associated	6p21.32	394263	2.1157	2.92898	0.00563543	0.0173867	up STS vs. LTS
ENSG00000087253	LPCAT2	lysophosphatidylcholine acyltransferase 2	16q12.2	54947	1.15563	2.92724	0.00566128	0.0174399	up STS vs. LTS
ENSG00000169035	KLK7	kallikrein-related peptidase 7	19q13.41	5650	2.76089	2.9231	0.00572325	0.0175232	up STS vs. LTS
ENSG00000197632	SERPINB2	serpin peptidase inhibitor, clade B (ovalbumin), member 2	18q21.3	5055	2.60205	2.91664	0.00582124	0.0177555	up STS vs. LTS
ENSG00000171903	CYP4F11	cytochrome P450, family 4, subfamily F, polypeptide 11	19p13.1	57834	1.84921	2.91612	0.00582915	0.0177555	up STS vs. LTS
ENSG00000123977	DAW1	dynein assembly factor with WDR repeat domains 1	2q36.3	164781	2.23452	2.91573	0.0058352	0.0177555	up STS vs. LTS
ENSG00000138623	SEMA7A	semaphorin 7A, GPI membrane anchor (John Milton Hagen blood group)	15q22.3-q23	8482	1.55943	2.90903	0.00593866	0.0179485	up STS vs. LTS
ENSG00000162654	GBP4	guanylate binding protein 4	1p22.2	115361	1.04698	2.905	0.00600176	0.0180616	up STS vs. LTS
ENSG00000111199	TRPV4	transient receptor potential cation channel, subfamily V, member 4	12q24.1	59341	1.38908	2.90468	0.00600677	0.0180671	up STS vs. LTS
ENSG00000154764	WNT7A	wingless-type MMTV integration site family, member 7A	3p25	7476	2.74782	2.90138	0.00605896	0.018143	up STS vs. LTS
ENSG00000089127	OAS1	2'-5'-oligoadenylate synthetase 1, 40/46kDa	12q24.2	4938	1.23412	2.90125	0.00606101	0.018143	up STS vs. LTS
ENSG00000130208	APOC1	apolipoprotein C-I	19q13.2	341	1.11557	2.89794	0.00611388	0.018229	up STS vs. LTS
ENSG00000104368	PLAT	plasminogen activator, tissue	8p12	5327	1.2031	2.89708	0.00612758	0.0182347	up STS vs. LTS
ENSG00000155307	SAMSN1	SAM domain, SH3 domain and nuclear localization signals 1	21q11	64092	1.08264	2.89465	0.00616675	0.0183135	up STS vs. LTS
ENSG00000176170	SPHK1	sphingosine kinase 1	17q25.2	8877	1.20223	2.88965	0.00624789	0.0184806	up STS vs. LTS
ENSG00000184254	ALDH1A3	aldehyde dehydrogenase 1 family, member A3	15q26.3	220	1.45321	2.88174	0.00637844	0.0186934	up STS vs. LTS
ENSG00000135074	ADAM19	ADAM metallopeptidase domain 19	5q33.3	8728	1.1431	2.87947	0.00641635	0.0187482	up STS vs. LTS
ENSG00000167755	KLK6	kallikrein-related peptidase 6	19q13.3	5653	2.82327	2.87903	0.00642378	0.0187601	up STS vs. LTS
ENSG00000189052	CGB5	chorionic gonadotropin, beta polypeptide 5	19q13.32	93659	2.69637	2.86947	0.00658597	0.0190461	up STS vs. LTS
ENSG00000124145	SDC4	syndecan 4	20q12	6385	1.13158	2.86671	0.00663346	0.0191147	up STS vs. LTS
ENSG00000146477	SLC22A3	solute carrier family 22 (organic cation transporter), member 3	6q25.3	6581	1.39077	2.86289	0.00669982	0.0191979	up STS vs. LTS
ENSG00000011028	MRC2	mannose receptor, C type 2	17q23.2	9902	1.19853	2.85936	0.00676149	0.0192863	up STS vs. LTS
ENSG00000243649	CFB	complement factor B	6p21.3	629	1.47288	2.85889	0.00676991	0.0192907	up STS vs. LTS
ENSG00000096433	ITPR3	inositol 1,4,5-trisphosphate receptor, type 3	6p21	3710	1.21507	2.85493	0.00683989	0.019392	up STS vs. LTS
ENSG00000166670	MMP10	matrix metallopeptidase 10	11q22.3	4319	2.18771	2.85471	0.00684387	0.0193935	up STS vs. LTS
ENSG00000185862	EVI2B	ecotropic viral integration site 2B	17q11.2	2124	1.02252	2.85154	0.00690048	0.0194853	up STS vs. LTS
ENSG00000138615	CILP	cartilage intermediate layer protein, nucleotide pyrophosphohydrolase	15q22	8483	1.79669	2.8467	0.00698768	0.0196232	up STS vs. LTS
ENSG00000135114	OASL	2'-5'-oligoadenylate synthetase-like	12q24.2	8638	1.80321	2.84533	0.00701251	0.0196734	up STS vs. LTS
ENSG00000163563	MNDA	myeloid cell nuclear differentiation antigen	1q22	4332	1.10631	2.84071	0.00709709	0.0198217	up STS vs. LTS
ENSG00000183484	GPR132	G protein-coupled receptor 132	14q32.3	29933	1.05973	2.84069	0.00709752	0.0198217	up STS vs. LTS
ENSG00000123610	TNFAIP6	tumor necrosis factor, alpha-induced protein 6	2q23.3	7130	1.4524	2.83689	0.00716778	0.019914	up STS vs. LTS
ENSG00000166394	CYB5R2	cytochrome b5 reductase 2	11p15.4	51700	1.16229	2.83354	0.00723019	0.0200067	up STS vs. LTS
ENSG00000152229	PSTPIP2	proline-serine-threonine phosphatase interacting protein 2	18q12|tdb7990	9050	1.00403	2.82994	0.00729783	0.0200944	up STS vs. LTS
ENSG00000137203	TFAP2A	transcription factor AP-2 alpha (activating enhancer binding protein 2 alpha)	6p24	7020	1.54282	2.81831	0.00752064	0.0204568	up STS vs. LTS
ENSG00000075643	MOCOS	molybdenum cofactor sulfurase	18q12	55034	1.46661	2.81625	0.00756073	0.0205018	up STS vs. LTS
ENSG00000151790	TDO2	tryptophan 2,3-dioxygenase	4q31-q32	6999	1.25449	2.8161	0.00756374	0.0205018	up STS vs. LTS
ENSG00000175315	CST6	cystatin E/M	11q13	1474	2.37608	2.81106	0.00766273	0.0206482	up STS vs. LTS
ENSG00000000971	CFH	complement factor H	1q32	3075	1.06891	2.81079	0.00766802	0.0206482	up STS vs. LTS
ENSG00000151012	SLC7A11	solute carrier family 7 (anionic amino acid transporter light chain, xc- system), member 11	4q28.3	23657	1.34385	2.80952	0.0076933	0.0206964	up STS vs. LTS
ENSG00000078081	LAMP3	lysosomal-associated membrane protein 3	3q26.3-q27	27074	1.3274	2.79893	0.00790593	0.0210771	up STS vs. LTS
ENSG00000203805	PPAPDC1A	phosphatidic acid phosphatase type 2 domain containing 1A	10q26.12	196051	1.78378	2.79804	0.00792413	0.0210857	up STS vs. LTS
ENSG00000101311	FERMT1	fermitin family member 1	20p12.3	55612	1.92923	2.79633	0.00795903	0.0211187	up STS vs. LTS
ENSG00000165912	PACSIN3	protein kinase C and casein kinase substrate in neurons 3	11p12-p11.12	29763	1.03206	2.78895	0.00811152	0.0213722	up STS vs. LTS
ENSG00000155066	PROM2	prominin 2	2q11.1	150696	2.22649	2.78545	0.00818469	0.0215147	up STS vs. LTS
ENSG00000156463	SH3RF2	SH3 domain containing ring finger 2	5q32	153769	1.69206	2.78485	0.0081973	0.0215209	up STS vs. LTS
ENSG00000137309	HMGA1	high mobility group AT-hook 1	6p21	3159	1.06643	2.78423	0.00821046	0.0215209	up STS vs. LTS
ENSG00000166250	CLMP	CXADR-like membrane protein	11q24.1	79827	1.50501	2.78406	0.00821391	0.0215209	up STS vs. LTS
ENSG00000136235	GPNMB	glycoprotein (transmembrane) nmb	7p15	10457	1.10154	2.78242	0.00824861	0.0215864	up STS vs. LTS
ENSG00000126860	EVI2A	ecotropic viral integration site 2A	17q11.2	2123	1.02621	2.77864	0.00832896	0.0217115	up STS vs. LTS
ENSG00000137573	SULF1	sulfatase 1	8q13.2	23213	1.55721	2.7763	0.008379	0.0218108	up STS vs. LTS
ENSG00000197903	HIST1H2BK	histone cluster 1, H2bk	6p21.33	85236	1.02831	2.77614	0.00838256	0.0218108	up STS vs. LTS
ENSG00000137857	DUOX1	dual oxidase 1	15q15.3	53905	1.14698	2.77323	0.00844528	0.0219132	up STS vs. LTS
ENSG00000135094	SDS	serine dehydratase	12q24.13	10993	1.41045	2.77185	0.00847519	0.0219401	up STS vs. LTS
ENSG00000102854	MSLN	mesothelin	16p13.3	10232	2.89391	2.7667	0.00858761	0.0220892	up STS vs. LTS
ENSG00000136167	LCP1	lymphocyte cytosolic protein 1 (L-plastin)	13q14.3	3936	1.0433	2.76581	0.00860728	0.0221123	up STS vs. LTS
ENSG00000101187	SLCO4A1	solute carrier organic anion transporter family, member 4A1	20q13.33	28231	1.24976	2.75973	0.00874197	0.0222927	up STS vs. LTS
ENSG00000164647	STEAP1	six transmembrane epithelial antigen of the prostate 1	7q21	26872	1.38134	2.75688	0.00880583	0.0224149	up STS vs. LTS
ENSG00000087510	TFAP2C	transcription factor AP-2 gamma (activating enhancer binding protein 2 gamma)	20q13.2	7022	1.93065	2.75564	0.00883398	0.022456	up STS vs. LTS
ENSG00000169474	SPRR1A	small proline-rich protein 1A	1q21-q22	6698	2.80747	2.7546	0.0088573	0.0224767	up STS vs. LTS
ENSG00000203710	CR1	complement component (3b/4b) receptor 1 (Knops blood group)	1q32	1378	1.22177	2.75115	0.00893561	0.0226022	up STS vs. LTS
ENSG00000225614	ZNF469	zinc finger protein 469	16q24	84627	1.18047	2.75005	0.00896081	0.0226558	up STS vs. LTS
ENSG00000167653	PSCA	prostate stem cell antigen	8q24.2	8000	3.03062	2.7489	0.00898704	0.0226772	up STS vs. LTS
ENSG00000163568	AIM2	absent in melanoma 2	1q22	9447	1.82389	2.74549	0.00906562	0.0228285	up STS vs. LTS
ENSG00000185479	KRT6B	keratin 6B, type II	12q13.13	3854	2.91164	2.7434	0.00911401	0.022906	up STS vs. LTS
ENSG00000236850	BMS1P20	BMS1 ribosome biogenesis factor pseudogene 20	22q11.22	96610	1.1139	2.74284	0.00912691	0.0229214	up STS vs. LTS
ENSG00000198113	TOR4A	torsin family 4, member A	9q34.3	54863	1.01064	2.74077	0.00917534	0.0229713	up STS vs. LTS
ENSG00000022556	NLRP2	NLR family, pyrin domain containing 2	19q13.42	55655	2.69773	2.7398	0.00919801	0.0230076	up STS vs. LTS
ENSG00000159166	LAD1	ladinin 1	1q25.1-q32.3	3898	1.53298	2.73494	0.00931236	0.0231496	up STS vs. LTS
ENSG00000137975	CLCA2	chloride channel accessory 2	1p22.3	9635	2.38971	2.73176	0.00938802	0.023276	up STS vs. LTS
ENSG00000187474	FPR3	formyl peptide receptor 3	19q13.3-q13.4	2359	1.04945	2.73062	0.00941522	0.0233229	up STS vs. LTS
ENSG00000092607	TBX15	T-box 15	1p11.1	6913	1.52736	2.72815	0.0094746	0.0234082	up STS vs. LTS
ENSG00000141574	SECTM1	secreted and transmembrane 1	17q25	6398	1.10624	2.72617	0.00952234	0.0234953	up STS vs. LTS
ENSG00000070731	ST6GALNAC2	ST6 (alpha-N-acetyl-neuraminyl-2,3-beta-galactosyl-1,3)-N-acetylgalactosaminide alpha-2,6-sialyltransferase 2	17q25.1	10610	1.2411	2.72282	0.0096036	0.0236336	up STS vs. LTS
ENSG00000156127	BATF	basic leucine zipper transcription factor, ATF-like	14q24.3	10538	1.10554	2.72157	0.0096342	0.0236986	up STS vs. LTS
ENSG00000178038	ALS2CL	ALS2 C-terminal like	3p21.31	259173	1.16074	2.7204	0.00966285	0.0237379	up STS vs. LTS
ENSG00000187583	PLEKHN1	pleckstrin homology domain containing, family N member 1	1p36.33	84069	1.76981	2.717	0.00974641	0.0239015	up STS vs. LTS
ENSG00000170477	KRT4	keratin 4, type II	12q13.13	3851	2.78839	2.71245	0.00985952	0.0240532	up STS vs. LTS
ENSG00000198796	ALPK2	alpha-kinase 2	18q21.31	115701	1.60142	2.70636	0.0100126	0.0243214	up STS vs. LTS
ENSG00000134755	DSC2	desmocollin 2	18q12.1	1824	1.05383	2.70524	0.010041	0.0243587	up STS vs. LTS
ENSG00000175928	LRRN1	leucine rich repeat neuronal 1	3p26.2	57633	1.64958	2.70419	0.0100677	0.0244024	up STS vs. LTS
ENSG00000204632	HLA-G	major histocompatibility complex, class I, G	6p21.3	3135	1.18865	2.70204	0.0101225	0.0244655	up STS vs. LTS
ENSG00000128578	STRIP2	striatin interacting protein 2	7q32.1	57464	1.07463	2.68818	0.0104831	0.0249792	up STS vs. LTS
ENSG00000197496	SLC2A10	solute carrier family 2 (facilitated glucose transporter), member 10	20q13.1	81031	1.05598	2.68217	0.0106429	0.0252319	up STS vs. LTS
ENSG00000196549	MME	membrane metallo-endopeptidase	3q25.2	4311	1.64983	2.67894	0.0107299	0.0254061	up STS vs. LTS
ENSG00000122641	INHBA	inhibin, beta A	7p15-p13	3624	1.72528	2.67654	0.0107949	0.0254741	up STS vs. LTS
ENSG00000175505	CLCF1	cardiotrophin-like cytokine factor 1	11q13.3	23529	1.23951	2.66785	0.0110333	0.0258585	up STS vs. LTS
ENSG00000138316	ADAMTS14	ADAM metallopeptidase with thrombospondin type 1 motif, 14	10q21	140766	1.38745	2.66771	0.011037	0.0258585	up STS vs. LTS
ENSG00000151651	ADAM8	ADAM metallopeptidase domain 8	10q26.3	101	1.05473	2.6611	0.0112215	0.0261305	up STS vs. LTS
ENSG00000196126	HLA-DRB1	major histocompatibility complex, class II, DR beta 1	6p21.3	3123	1.09603	2.65915	0.0112768	0.0262118	up STS vs. LTS
ENSG00000144057	ST6GAL2	ST6 beta-galactosamide alpha-2,6-sialyltranferase 2	2q12.3	84620	1.51265	2.65871	0.011289	0.0262118	up STS vs. LTS
ENSG00000117525	F3	coagulation factor III (thromboplastin, tissue factor)	1p22-p21	2152	1.15931	2.64994	0.0115399	0.0265318	up STS vs. LTS
ENSG00000066248	NGEF	neuronal guanine nucleotide exchange factor	2q37	25791	1.32193	2.6462	0.0116483	0.0266442	up STS vs. LTS
ENSG00000137745	MMP13	matrix metallopeptidase 13	11q22.3	4322	1.91799	2.64014	0.011826	0.0269147	up STS vs. LTS
ENSG00000111799	COL12A1	collagen, type XII, alpha 1	6q12-q13	1303	1.48034	2.62861	0.0121711	0.0275112	up STS vs. LTS
ENSG00000043039	BARX2	BARX homeobox 2	11q25	8538	1.78841	2.62687	0.0122239	0.0275974	up STS vs. LTS
ENSG00000123689	G0S2	G0/G1 switch 2	1q32.2	50486	1.21599	2.62407	0.0123095	0.0277389	up STS vs. LTS
ENSG00000242515	UGT1A10	UDP glucuronosyltransferase 1 family, polypeptide A10	2q37	54575	2.81436	2.62398	0.0123123	0.0277389	up STS vs. LTS
ENSG00000142623	PADI1	peptidyl arginine deiminase, type I	1p36.13	29943	3.02078	2.62248	0.0123585	0.0277674	up STS vs. LTS
ENSG00000122691	TWIST1	twist family bHLH transcription factor 1	7p21.2	7291	1.47425	2.61843	0.0124833	0.0279809	up STS vs. LTS
ENSG00000206073	SERPINB4	serpin peptidase inhibitor, clade B (ovalbumin), member 4	18q21.3	6318	2.01717	2.61017	0.0127422	0.028358	up STS vs. LTS
ENSG00000116132	PRRX1	paired related homeobox 1	1q24	5396	1.34405	2.59983	0.0130732	0.0287915	up STS vs. LTS
ENSG00000149922	TBX6	T-box 6	16p11.2	6911	1.00101	2.59978	0.013075	0.0287915	up STS vs. LTS
ENSG00000152377	SPOCK1	sparc/osteonectin, cwcv and kazal-like domains proteoglycan (testican) 1	5q31.2	6695	1.34797	2.59803	0.0131318	0.0288601	up STS vs. LTS
ENSG00000008086	CDKL5	cyclin-dependent kinase-like 5	Xp22	6792	1.07967	2.59407	0.013261	0.0290313	up STS vs. LTS
ENSG00000143369	ECM1	extracellular matrix protein 1	1q21	1893	1.37072	2.59059	0.0133757	0.0291909	up STS vs. LTS
ENSG00000011201	ANOS1	anosmin 1	Xp22.32	3730	1.02581	2.58826	0.013453	0.0293143	up STS vs. LTS
ENSG00000253846	PCDHGA10	protocadherin gamma subfamily A, 10	5q31	56106	1.24721	2.57899	0.0137645	0.0297399	up STS vs. LTS
ENSG00000124813	RUNX2	runt-related transcription factor 2	6p21	860	1.05737	2.5754	0.0138867	0.0298429	up STS vs. LTS
ENSG00000163735	CXCL5	chemokine (C-X-C motif) ligand 5	4q13.3	6374	2.77714	2.5751	0.0138972	0.0298429	up STS vs. LTS
ENSG00000158825	CDA	cytidine deaminase	1p36.2-p35	978	1.32767	2.56652	0.0141939	0.0303092	up STS vs. LTS
ENSG00000171236	LRG1	leucine-rich alpha-2-glycoprotein 1	19p13.3	116844	1.61387	2.56649	0.0141949	0.0303092	up STS vs. LTS
ENSG00000137809	ITGA11	integrin, alpha 11	15q23	22801	1.35049	2.56272	0.0143272	0.0304531	up STS vs. LTS
ENSG00000010932	FMO1	flavin containing monooxygenase 1	1q24.3	2326	1.51024	2.56092	0.0143906	0.0305189	up STS vs. LTS
ENSG00000162849	KIF26B	kinesin family member 26B	1q44	55083	1.2428	2.56061	0.0144015	0.0305189	up STS vs. LTS
ENSG00000160471	COX6B2	cytochrome c oxidase subunit VIb polypeptide 2 (testis)	19q13.42	125965	1.65788	2.55682	0.0145365	0.0306643	up STS vs. LTS
ENSG00000167165	UGT1A6	UDP glucuronosyltransferase 1 family, polypeptide A6	2q37	54578	2.17709	2.55595	0.0145675	0.0306975	up STS vs. LTS
ENSG00000188112	C6orf132	chromosome 6 open reading frame 132	6p21.1	647024	1.38793	2.5493	0.0148071	0.031005	up STS vs. LTS
ENSG00000197614	MFAP5	microfibrillar associated protein 5	12p13.1-p12.3	8076	1.65142	2.54233	0.0150623	0.0313528	up STS vs. LTS
ENSG00000179869	ABCA13	ATP-binding cassette, sub-family A (ABC1), member 13	7p12.3	154664	1.44239	2.54146	0.0150942	0.0313933	up STS vs. LTS
ENSG00000069812	HES2	hes family bHLH transcription factor 2	1p36.31	54626	1.52349	2.53177	0.0154562	0.0318848	up STS vs. LTS
ENSG00000248905	FMN1	formin 1	15q13.3	342184	1.10844	2.52758	0.0156153	0.0320154	up STS vs. LTS
ENSG00000184574	LPAR5	lysophosphatidic acid receptor 5	12p13.31	57121	1.05734	2.52238	0.0158143	0.0322272	up STS vs. LTS
ENSG00000087495	PHACTR3	phosphatase and actin regulator 3	20q13.32-q13.33	116154	1.89625	2.52103	0.0158667	0.0322988	up STS vs. LTS
ENSG00000107485	GATA3	GATA binding protein 3	10p15	2625	1.38549	2.51953	0.0159245	0.0323697	up STS vs. LTS
ENSG00000057149	SERPINB3	serpin peptidase inhibitor, clade B (ovalbumin), member 3	18q21.3	6317	2.69414	2.51861	0.0159602	0.0324271	up STS vs. LTS
ENSG00000163975	MFI2	antigen p97 (melanoma associated) identified by monoclonal antibodies 133.2 and 96.5	3q28-q29	4241	1.51989	2.51787	0.0159892	0.0324427	up STS vs. LTS
ENSG00000157765	SLC34A2	solute carrier family 34 (type II sodium/phosphate cotransporter), member 2	4p15.2	10568	1.979	2.51676	0.0160324	0.0324719	up STS vs. LTS
ENSG00000164825	DEFB1	defensin, beta 1	8p23.1	1672	2.06632	2.51603	0.0160611	0.0324831	up STS vs. LTS
ENSG00000126778	SIX1	SIX homeobox 1	14q23.1	6495	1.68334	2.51442	0.0161241	0.0325708	up STS vs. LTS
ENSG00000167767	KRT80	keratin 80, type II	12q13.13	144501	1.70893	2.51163	0.0162338	0.0326682	up STS vs. LTS
ENSG00000179344	HLA-DQB1	major histocompatibility complex, class II, DQ beta 1	6p21.3	3119	1.29516	2.50897	0.0163391	0.0327862	up STS vs. LTS
ENSG00000173210	ABLIM3	actin binding LIM protein family, member 3	5q32	22885	1.10247	2.50808	0.0163747	0.0328343	up STS vs. LTS
ENSG00000170786	SDR16C5	short chain dehydrogenase/reductase family 16C, member 5	8q12.1	195814	2.15488	2.50625	0.0164477	0.0329221	up STS vs. LTS
ENSG00000117122	MFAP2	microfibrillar-associated protein 2	1p36.1-p35	4237	1.39117	2.50484	0.016504	0.0329803	up STS vs. LTS
ENSG00000137959	IFI44L	interferon-induced protein 44-like	1p31.1	10964	1.27673	2.50478	0.0165066	0.0329803	up STS vs. LTS
ENSG00000140519	RHCG	Rh family, C glycoprotein	15q25	51458	1.88379	2.49905	0.0167378	0.0332662	up STS vs. LTS
ENSG00000162733	DDR2	discoidin domain receptor tyrosine kinase 2	1q23.3	4921	1.13591	2.49766	0.016794	0.033331	up STS vs. LTS
ENSG00000138696	BMPR1B	bone morphogenetic protein receptor, type IB	4q22-q24	658	1.30607	2.49445	0.0169255	0.0335565	up STS vs. LTS
ENSG00000172137	CALB2	calbindin 2	16q22.2	794	1.74032	2.49264	0.0169999	0.0336329	up STS vs. LTS
ENSG00000164932	CTHRC1	collagen triple helix repeat containing 1	8q22.3	115908	1.33287	2.48934	0.0171362	0.0338193	up STS vs. LTS
ENSG00000167105	TMEM92	transmembrane protein 92	17q21.33	162461	1.74948	2.48733	0.0172198	0.033836	up STS vs. LTS
ENSG00000204252	HLA-DOA	major histocompatibility complex, class II, DO alpha	6p21.3	3111	1.07147	2.48586	0.017281	0.0338864	up STS vs. LTS
ENSG00000189377	CXCL17	chemokine (C-X-C motif) ligand 17	19q13.2	284340	2.3818	2.48459	0.0173341	0.0339362	up STS vs. LTS
ENSG00000134352	IL6ST	interleukin 6 signal transducer	5q11.2	3572	1.01298	2.47754	0.017632	0.0342216	up STS vs. LTS
ENSG00000100625	SIX4	SIX homeobox 4	14q23	51804	1.06832	2.47518	0.0177327	0.0343112	up STS vs. LTS
ENSG00000166147	FBN1	fibrillin 1	15q21.1	2200	1.15621	2.47034	0.0179411	0.0345717	up STS vs. LTS
ENSG00000249992	TMEM158	transmembrane protein 158 (gene/pseudogene)	3p21.3	25907	1.07553	2.46204	0.0183032	0.034994	up STS vs. LTS
ENSG00000166016	ABTB2	ankyrin repeat and BTB (POZ) domain containing 2	11p13	25841	1.03299	2.45915	0.0184312	0.0351313	up STS vs. LTS
ENSG00000130303	BST2	bone marrow stromal cell antigen 2	19p13.1	684	1.02811	2.4575	0.0185041	0.0352069	up STS vs. LTS
ENSG00000163283	ALPP	alkaline phosphatase, placental	2q37	250	2.2764	2.45071	0.0188084	0.035607	up STS vs. LTS
ENSG00000081237	PTPRC	protein tyrosine phosphatase, receptor type, C	1q31-q32	5788	1.00052	2.44913	0.0188802	0.0356418	up STS vs. LTS
ENSG00000168631	DPCR1	diffuse panbronchiolitis critical region 1	6p21.33	135656	3.04416	2.44453	0.0190895	0.0358282	up STS vs. LTS
ENSG00000168679	SLC16A4	solute carrier family 16, member 4	1p13.3	9122	1.00341	2.44194	0.0192085	0.0359797	up STS vs. LTS
ENSG00000169908	TM4SF1	transmembrane 4 L six family member 1	3q21-q25	4071	1.04763	2.43155	0.0196919	0.0366051	up STS vs. LTS
ENSG00000171812	COL8A2	collagen, type VIII, alpha 2	1p34.2	1296	1.0618	2.42426	0.020038	0.0370162	up STS vs. LTS
ENSG00000184292	TACSTD2	tumor-associated calcium signal transducer 2	1p32	4070	2.01157	2.42366	0.0200665	0.0370383	up STS vs. LTS
ENSG00000073756	PTGS2	prostaglandin-endoperoxide synthase 2 (prostaglandin G/H synthase and cyclooxygenase)	1q25.2-q25.3	5743	1.68421	2.42219	0.0201369	0.0370652	up STS vs. LTS
ENSG00000168528	SERINC2	serine incorporator 2	1p35.1	347735	1.14112	2.41678	0.0203985	0.0374242	up STS vs. LTS
ENSG00000137801	THBS1	thrombospondin 1	15q15	7057	1.19455	2.40927	0.0207665	0.0378529	up STS vs. LTS
ENSG00000087245	MMP2	matrix metallopeptidase 2	16q12.2	4313	1.27072	2.4073	0.020864	0.0379814	up STS vs. LTS
ENSG00000243566	UPK3B	uroplakin 3B	7q11.2	80761	1.81061	2.40284	0.0210864	0.0382009	up STS vs. LTS
ENSG00000026751	SLAMF7	SLAM family member 7	1q23.1-q24.1	57823	1.16938	2.40147	0.0211549	0.0382594	up STS vs. LTS
ENSG00000198108	CHSY3	chondroitin sulfate synthase 3	5q23.3	337876	1.01389	2.40055	0.0212009	0.0382594	up STS vs. LTS
ENSG00000166546	BEAN1	brain expressed, associated with NEDD4, 1	16q21	146227	1.6062	2.39668	0.0213965	0.0385027	up STS vs. LTS
ENSG00000182667	NTM	neurotrimin	11q25	50863	1.05637	2.39149	0.0216615	0.0388182	up STS vs. LTS
ENSG00000160161	CILP2	cartilage intermediate layer protein 2	19p13.11	148113	1.38666	2.38849	0.0218161	0.0389545	up STS vs. LTS
ENSG00000101680	LAMA1	laminin, alpha 1	18p11.3	284217	1.1398	2.38414	0.0220416	0.0391381	up STS vs. LTS
ENSG00000157992	KRTCAP3	keratinocyte associated protein 3	2p23.3	200634	1.01938	2.37614	0.022462	0.0396842	up STS vs. LTS
ENSG00000111319	SCNN1A	sodium channel, non voltage gated 1 alpha subunit	12p13	6337	1.72222	2.37129	0.0227204	0.0399433	up STS vs. LTS
ENSG00000138061	CYP1B1	cytochrome P450, family 1, subfamily B, polypeptide 1	2p22.2	1545	1.26799	2.36246	0.0231982	0.0404644	up STS vs. LTS
ENSG00000085552	IGSF9	immunoglobulin superfamily, member 9	1q22-q23	57549	1.54773	2.36178	0.0232353	0.0404681	up STS vs. LTS
ENSG00000196611	MMP1	matrix metallopeptidase 1	11q22.3	4312	2.15383	2.36137	0.0232579	0.0404691	up STS vs. LTS
ENSG00000088002	SULT2B1	sulfotransferase family, cytosolic, 2B, member 1	19q13.3	6820	1.52607	2.36111	0.0232722	0.0404747	up STS vs. LTS
ENSG00000180447	GAS1	growth arrest-specific 1	9q21.3-q22	2619	1.39774	2.36018	0.0233231	0.040519	up STS vs. LTS
ENSG00000148346	LCN2	lipocalin 2	9q34	3934	2.46862	2.34776	0.0240134	0.0414033	up STS vs. LTS
ENSG00000083307	GRHL2	grainyhead-like 2 (Drosophila)	8q22.3	79977	1.68884	2.32733	0.0251889	0.0427192	up STS vs. LTS
ENSG00000041353	RAB27B	RAB27B, member RAS oncogene family	18q21.2	5874	1.22383	2.32432	0.0253662	0.0428655	up STS vs. LTS
ENSG00000146197	SCUBE3	signal peptide, CUB domain, EGF-like 3	6p21.3	222663	1.31513	2.3237	0.0254029	0.0429141	up STS vs. LTS
ENSG00000101276	SLC52A3	solute carrier family 52 (riboflavin transporter), member 3	20p13	113278	1.08322	2.32187	0.0255118	0.0430465	up STS vs. LTS
ENSG00000158270	COLEC12	collectin sub-family member 12	18p11.32	81035	1.1577	2.31811	0.0257362	0.0432241	up STS vs. LTS
ENSG00000144481	TRPM8	transient receptor potential cation channel, subfamily M, member 8	2q37.1	79054	1.47932	2.31712	0.0257953	0.0432527	up STS vs. LTS
ENSG00000123500	COL10A1	collagen, type X, alpha 1	6q21-q22	1300	2.01974	2.31566	0.0258835	0.043336	up STS vs. LTS
ENSG00000129521	EGLN3	egl-9 family hypoxia-inducible factor 3	14q13.1	112399	1.46275	2.30706	0.0264061	0.043957	up STS vs. LTS
ENSG00000163817	SLC6A20	solute carrier family 6 (proline IMINO transporter), member 20	3p21.3	54716	1.73045	2.30139	0.0267561	0.0442834	up STS vs. LTS
ENSG00000141934	PPAP2C	phosphatidic acid phosphatase type 2C	19p13	8612	1.06289	2.3009	0.0267861	0.0443069	up STS vs. LTS
ENSG00000120659	TNFSF11	tumor necrosis factor (ligand) superfamily, member 11	13q14	8600	1.43682	2.29843	0.0269402	0.0445357	up STS vs. LTS
ENSG00000158315	RHBDL2	rhomboid, veinlet-like 2 (Drosophila)	1p34.3	54933	1.28259	2.29529	0.0271366	0.0447553	up STS vs. LTS
ENSG00000153802	TMPRSS11D	transmembrane protease, serine 11D	4q13.2	9407	1.71966	2.29241	0.027318	0.0449359	up STS vs. LTS
ENSG00000196260	SFTA2	surfactant associated 2	6p21.33	389376	2.2778	2.29229	0.0273259	0.0449359	up STS vs. LTS
ENSG00000150551	LYPD1	LY6/PLAUR domain containing 1	2q21.2	116372	1.14833	2.2919	0.0273507	0.0449636	up STS vs. LTS
ENSG00000125657	TNFSF9	tumor necrosis factor (ligand) superfamily, member 9	19p13.3	8744	1.32786	2.28616	0.0277163	0.0453454	up STS vs. LTS
ENSG00000135960	EDAR	ectodysplasin A receptor	2q13	10913	1.72863	2.28096	0.0280508	0.0457327	up STS vs. LTS
ENSG00000140937	CDH11	cadherin 11, type 2, OB-cadherin (osteoblast)	16q21	1009	1.06196	2.26486	0.029111	0.0470237	up STS vs. LTS
ENSG00000074047	GLI2	GLI family zinc finger 2	2q14	2736	1.07536	2.25916	0.0294943	0.0474214	up STS vs. LTS
ENSG00000002587	HS3ST1	heparan sulfate (glucosamine) 3-O-sulfotransferase 1	4p16	9957	1.11156	2.25742	0.0296124	0.0474757	up STS vs. LTS
ENSG00000131203	IDO1	indoleamine 2,3-dioxygenase 1	8p12-p11	3620	1.62238	2.25258	0.029943	0.0477992	up STS vs. LTS
ENSG00000176092	AIM1L	absent in melanoma 1-like	1p36.11	55057	1.5239	2.24665	0.0303524	0.048195	up STS vs. LTS
ENSG00000144354	CDCA7	cell division cycle associated 7	2q31	83879	1.47813	2.24546	0.030435	0.0482722	up STS vs. LTS
ENSG00000137648	TMPRSS4	transmembrane protease, serine 4	11q23.3	56649	2.45124	2.24128	0.0307276	0.0485721	up STS vs. LTS
ENSG00000143217	PVRL4	poliovirus receptor-related 4	1q23.3	81607	1.9772	2.23523	0.031155	0.0490549	up STS vs. LTS
ENSG00000124212	PTGIS	prostaglandin I2 (prostacyclin) synthase	20q13.13	5740	1.11703	2.22698	0.0317465	0.0496691	up STS vs. LTS
ENSG00000128591	FLNC	filamin C, gamma	7q32-q35	2318	1.14117	2.21753	0.0324369	0.0502582	up STS vs. LTS
ENSG00000145423	SFRP2	secreted frizzled-related protein 2	4q31.3	6423	1.74054	2.21277	0.032789	0.0506137	up STS vs. LTS
ENSG00000165105	RASEF	RAS and EF-hand domain containing	9q21.32	158158	1.47039	2.21254	0.032806	0.0506137	up STS vs. LTS
ENSG00000111863	ADTRP	androgen-dependent TFPI-regulating protein	6p24.1	84830	1.28838	2.21234	0.0328209	0.0506137	up STS vs. LTS
ENSG00000105141	CASP14	caspase 14, apoptosis-related cysteine peptidase	19p13.1	23581	1.93516	2.21025	0.0329774	0.0507603	up STS vs. LTS
ENSG00000179913	B3GNT3	UDP-GlcNAc:betaGal beta-1,3-N-acetylglucosaminyltransferase 3	19p13.1	10331	1.28131	2.19567	0.0340838	0.0518771	up STS vs. LTS
ENSG00000117226	GBP3	guanylate binding protein 3	1p22.2	2635	1.04695	2.18933	0.0345751	0.0524172	up STS vs. LTS
ENSG00000133710	SPINK5	serine peptidase inhibitor, Kazal type 5	5q32	11005	1.35292	2.18642	0.0348025	0.0526345	up STS vs. LTS
ENSG00000105825	TFPI2	tissue factor pathway inhibitor 2	7q22	7980	1.48115	2.18582	0.0348497	0.0526522	up STS vs. LTS
ENSG00000166923	GREM1	gremlin 1, DAN family BMP antagonist	15q13.3	26585	1.76987	2.1789	0.0353968	0.0531337	up STS vs. LTS
ENSG00000105664	COMP	cartilage oligomeric matrix protein	19p13.1	1311	1.52951	2.17746	0.0355119	0.0532496	up STS vs. LTS
ENSG00000111700	SLCO1B3	solute carrier organic anion transporter family, member 1B3	12p12	28234	2.08716	2.17521	0.0356918	0.0533773	up STS vs. LTS
ENSG00000163993	S100P	S100 calcium binding protein P	4p16	6286	2.39939	2.17206	0.0359459	0.0536574	up STS vs. LTS
ENSG00000115112	TFCP2L1	transcription factor CP2-like 1	2q14	29842	1.32233	2.16361	0.0366334	0.0543222	up STS vs. LTS
ENSG00000183196	CHST6	carbohydrate (N-acetylglucosamine 6-O) sulfotransferase 6	16q22	4166	1.26014	2.15899	0.037015	0.0545666	up STS vs. LTS
ENSG00000184937	WT1	Wilms tumor 1	11p13	7490	1.33294	2.152	0.0375976	0.0551017	up STS vs. LTS
ENSG00000172061	LRRC15	leucine rich repeat containing 15	3q29	131578	1.69686	2.14786	0.0379469	0.0555112	up STS vs. LTS
ENSG00000164161	HHIP	hedgehog interacting protein	4q28-q32	64399	1.32586	2.14611	0.0380952	0.0556415	up STS vs. LTS
ENSG00000134827	TCN1	transcobalamin I (vitamin B12 binding protein, R binder family)	11q11-q12	6947	2.07828	2.14512	0.0381794	0.0557355	up STS vs. LTS
ENSG00000187726	DNAJB13	DnaJ (Hsp40) homolog, subfamily B, member 13	11q13.4	374407	1.79392	2.14193	0.0384526	0.0560022	up STS vs. LTS
ENSG00000086548	CEACAM6	carcinoembryonic antigen-related cell adhesion molecule 6 (non-specific cross reacting antigen)	19q13.2	4680	2.45481	2.13757	0.0388275	0.0563455	up STS vs. LTS
ENSG00000128342	LIF	leukemia inhibitory factor	22q12.2	3976	1.17609	2.13675	0.0388984	0.0563613	up STS vs. LTS
ENSG00000163739	CXCL1	chemokine (C-X-C motif) ligand 1 (melanoma growth stimulating activity, alpha)	4q21	2919	1.27371	2.13213	0.0392999	0.0567532	up STS vs. LTS
ENSG00000135373	EHF	ets homologous factor	11p12	26298	1.14813	2.1297	0.0395128	0.056973	up STS vs. LTS
ENSG00000075213	SEMA3A	sema domain, immunoglobulin domain (Ig), short basic domain, secreted, (semaphorin) 3A	7p12.1	10371	1.05789	2.12587	0.0398501	0.0573126	up STS vs. LTS
ENSG00000198074	AKR1B10	aldo-keto reductase family 1, member B10 (aldose reductase)	7q33	57016	2.03785	2.12475	0.0399496	0.0574263	up STS vs. LTS
ENSG00000162344	FGF19	fibroblast growth factor 19	11q13.1	9965	1.85125	2.11941	0.040425	0.0579027	up STS vs. LTS
ENSG00000166592	RRAD	Ras-related associated with diabetes	16q22	6236	1.31619	2.11563	0.0407655	0.0582336	up STS vs. LTS
ENSG00000187017	ESPN	espin	1p36.31	83715	1.32186	2.10735	0.041518	0.0589408	up STS vs. LTS
ENSG00000107159	CA9	carbonic anhydrase IX	9p13.3	768	1.74708	2.10058	0.0421428	0.0595004	up STS vs. LTS
ENSG00000183778	B3GALT5	UDP-Gal:betaGlcNAc beta 1,3-galactosyltransferase, polypeptide 5	21q22.3	10317	1.15418	2.09983	0.0422125	0.059584	up STS vs. LTS
ENSG00000083782	EPYC	epiphycan	12q21	1833	2.13858	2.09934	0.0422588	0.0596045	up STS vs. LTS
ENSG00000181649	PHLDA2	pleckstrin homology-like domain, family A, member 2	11p15.4	7262	1.10742	2.09738	0.0424412	0.0598019	up STS vs. LTS
ENSG00000163898	LIPH	lipase, member H	3q27	200879	1.0936	2.09574	0.0425951	0.0599437	up STS vs. LTS
ENSG00000064655	EYA2	EYA transcriptional coactivator and phosphatase 2	20q13.1	2139	1.25379	2.09068	0.0430716	0.0604214	up STS vs. LTS
ENSG00000137709	POU2F3	POU class 2 homeobox 3	11q23.3	25833	1.47386	2.08788	0.0433375	0.0606701	up STS vs. LTS
ENSG00000124215	CDH26	cadherin 26	20q13.33	60437	1.14736	2.08602	0.043515	0.0608731	up STS vs. LTS
ENSG00000005001	PRSS22	protease, serine, 22	16p13.3	64063	1.00415	2.08459	0.0436519	0.0609737	up STS vs. LTS
ENSG00000060140	STYK1	serine/threonine/tyrosine kinase 1	12p13.2	55359	1.46555	2.08428	0.0436813	0.0609997	up STS vs. LTS
ENSG00000117594	HSD11B1	hydroxysteroid (11-beta) dehydrogenase 1	1q32-q41	3290	1.0332	2.07724	0.0443612	0.0616092	up STS vs. LTS
ENSG00000142619	PADI3	peptidyl arginine deiminase, type III	1p36.13	51702	2.17328	2.06226	0.0458371	0.0629639	up STS vs. LTS
ENSG00000122133	PAEP	progestagen-associated endometrial protein	9q34	5047	1.76591	2.05715	0.046351	0.0634994	up STS vs. LTS
ENSG00000172986	GXYLT2	glucoside xylosyltransferase 2	3p13	727936	1.02503	2.04921	0.0471585	0.0642772	up STS vs. LTS
ENSG00000042980	ADAM28	ADAM metallopeptidase domain 28	8p21.2	10863	1.1733	2.03913	0.0482025	0.0651952	up STS vs. LTS
ENSG00000118849	RARRES1	retinoic acid receptor responder (tazarotene induced) 1	3q25.32	5918	1.18357	2.0317	0.0489844	0.0659202	up STS vs. LTS
ENSG00000099953	MMP11	matrix metallopeptidase 11	22q11.23	4320	1.45876	2.0232	0.0498916	0.0667264	up STS vs. LTS
ENSG00000053108	FSTL4	follistatin-like 4	5q31.1	23105	-1.46863	-2.02236	0.0499824	0.0668003	down STS vs. LTS
ENSG00000213088	ACKR1	atypical chemokine receptor 1 (Duffy blood group)	1q21-q22	2532	-1.6377	-2.02408	0.0497969	0.0666668	down STS vs. LTS
ENSG00000132429	POPDC3	popeye domain containing 3	6q21	64208	-1.27685	-2.02652	0.0495356	0.0663765	down STS vs. LTS
ENSG00000184613	NELL2	neural EGFL like 2	12q12	4753	-1.23667	-2.02683	0.0495021	0.0663698	down STS vs. LTS
ENSG00000197444	OGDHL	oxoglutarate dehydrogenase-like	10q11.23	55753	-1.61326	-2.02731	0.0494516	0.066327	down STS vs. LTS
ENSG00000145321	GC	group-specific component (vitamin D binding protein)	4q12-q13	2638	-1.99279	-2.03354	0.0487891	0.0657674	down STS vs. LTS
ENSG00000129167	TPH1	tryptophan hydroxylase 1	11p15.3-p14	7166	-1.13695	-2.03752	0.0483705	0.065391	down STS vs. LTS
ENSG00000175262	C1orf127	chromosome 1 open reading frame 127	1p36.22	148345	-1.51238	-2.05809	0.0462566	0.0634473	down STS vs. LTS
ENSG00000130294	KIF1A	kinesin family member 1A	2q37.3	547	-1.92211	-2.05893	0.0461716	0.0633462	down STS vs. LTS
ENSG00000006128	TAC1	tachykinin, precursor 1	7q21-q22	6863	-1.41023	-2.06875	0.0451923	0.0623825	down STS vs. LTS
ENSG00000091138	SLC26A3	solute carrier family 26 (anion exchanger), member 3	7q31	1811	-1.64249	-2.07302	0.0447729	0.0620165	down STS vs. LTS
ENSG00000152969	JAKMIP1	janus kinase and microtubule interacting protein 1	4p16.1	152789	-1.12887	-2.08401	0.0437068	0.0610201	down STS vs. LTS
ENSG00000070019	GUCY2C	guanylate cyclase 2C	12p12	2984	-1.84286	-2.10759	0.0414963	0.0589276	down STS vs. LTS
ENSG00000170099	SERPINA6	serpin peptidase inhibitor, clade A (alpha-1 antiproteinase, antitrypsin), member 6	14q32.1	866	-1.74228	-2.11324	0.0409815	0.0584324	down STS vs. LTS
ENSG00000213937	CLDN9	claudin 9	16p13.3	9080	-1.09584	-2.11867	0.0404917	0.0579541	down STS vs. LTS
ENSG00000159251	ACTC1	actin, alpha, cardiac muscle 1	15q14	70	-1.46293	-2.1216	0.0402293	0.0576812	down STS vs. LTS
ENSG00000160867	FGFR4	fibroblast growth factor receptor 4	5q35.2	2264	-1.00436	-2.12879	0.0395926	0.0570443	down STS vs. LTS
ENSG00000171798	KNDC1	kinase non-catalytic C-lobe domain (KIND) containing 1	10q26.3	85442	-1.42206	-2.13339	0.0391901	0.056652	down STS vs. LTS
ENSG00000183092	BEGAIN	brain-enriched guanylate kinase-associated	14q32.2	57596	-1.03155	-2.14091	0.0385395	0.0560577	down STS vs. LTS
ENSG00000007516	BAIAP3	BAI1-associated protein 3	16p13.3	8938	-1.37534	-2.16072	0.0368719	0.0544622	down STS vs. LTS
ENSG00000174175	SELP	selectin P (granule membrane protein 140kDa, antigen CD62)	1q24.2	6403	-1.23751	-2.16688	0.0363663	0.05403	down STS vs. LTS
ENSG00000021488	SLC7A9	solute carrier family 7 (amino acid transporter light chain, bo,+ system), member 9	19q13.1	11136	-1.30213	-2.17232	0.0359247	0.0536401	down STS vs. LTS
ENSG00000170091	HMP19	HMP19 protein	5q35.2	51617	-1.59457	-2.17333	0.0358429	0.0535606	down STS vs. LTS
ENSG00000181291	TMEM132E	transmembrane protein 132E	17q12	124842	-1.01651	-2.182	0.0351509	0.0529055	down STS vs. LTS
ENSG00000070985	TRPM5	transient receptor potential cation channel, subfamily M, member 5	11p15.5	29850	-1.93793	-2.18243	0.0351174	0.0528976	down STS vs. LTS
ENSG00000103034	NDRG4	NDRG family member 4	16q21	65009	-1.0657	-2.18579	0.0348519	0.0526522	down STS vs. LTS
ENSG00000138622	HCN4	hyperpolarization activated cyclic nucleotide gated potassium channel 4	15q24.1	10021	-1.55815	-2.20083	0.0336885	0.0514472	down STS vs. LTS
ENSG00000174358	SLC6A19	solute carrier family 6 (neutral amino acid transporter), member 19	5p15.33	340024	-2.07349	-2.20153	0.0336347	0.0513928	down STS vs. LTS
ENSG00000206172	HBA1	hemoglobin, alpha 1	16p13.3	3039	-1.95297	-2.20536	0.0333447	0.0511777	down STS vs. LTS
ENSG00000106633	GCK	glucokinase (hexokinase 4)	7p15.3-p15.1	2645	-1.63694	-2.20668	0.0332451	0.0510886	down STS vs. LTS
ENSG00000124374	PAIP2B	poly(A) binding protein interacting protein 2B	2p13.3	400961	-1.00825	-2.20773	0.033166	0.0509937	down STS vs. LTS
ENSG00000139988	RDH12	retinol dehydrogenase 12 (all-trans/9-cis/11-cis)	14q24.1	145226	-1.44615	-2.22127	0.032162	0.049956	down STS vs. LTS
ENSG00000124939	SCGB2A1	secretoglobin, family 2A, member 1	11q13	4246	-1.70532	-2.22271	0.032057	0.0498446	down STS vs. LTS
ENSG00000054356	PTPRN	protein tyrosine phosphatase, receptor type, N	2q35-q36.1	5798	-1.71986	-2.22776	0.0316902	0.049644	down STS vs. LTS
ENSG00000129993	CBFA2T3	core-binding factor, runt domain, alpha subunit 2; translocated to, 3	16q24	863	-1.0157	-2.24609	0.0303911	0.0482162	down STS vs. LTS
ENSG00000179914	ITLN1	intelectin 1 (galactofuranose binding)	1q21.3	55600	-2.36238	-2.2558	0.0297226	0.0475576	down STS vs. LTS
ENSG00000007174	DNAH9	dynein, axonemal, heavy chain 9	17p12	1770	-1.13661	-2.25593	0.0297139	0.0475576	down STS vs. LTS
ENSG00000187889	C1orf168	chromosome 1 open reading frame 168	1p32.2	199920	-1.58908	-2.25811	0.0295656	0.0474547	down STS vs. LTS
ENSG00000157005	SST	somatostatin	3q28	6750	-2.59054	-2.25846	0.0295419	0.0474302	down STS vs. LTS
ENSG00000211445	GPX3	glutathione peroxidase 3	5q33.1	2878	-1.14853	-2.26084	0.0293808	0.0472795	down STS vs. LTS
ENSG00000041515	MYO16	myosin XVI	13q33.3	23026	-1.08566	-2.26321	0.0292213	0.0471304	down STS vs. LTS
ENSG00000157927	RADIL	Ras association and DIL domains	7p22.1	55698	-1.25184	-2.26406	0.0291646	0.0470704	down STS vs. LTS
ENSG00000123612	ACVR1C	activin A receptor, type IC	2q24.1	130399	-1.02413	-2.26671	0.0289869	0.0468598	down STS vs. LTS
ENSG00000149972	CNTN5	contactin 5	11q22.1	53942	-1.63527	-2.2725	0.0286035	0.0463865	down STS vs. LTS
ENSG00000143171	RXRG	retinoid X receptor, gamma	1q22-q23	6258	-1.91379	-2.27651	0.0283402	0.0460525	down STS vs. LTS
ENSG00000107295	SH3GL2	SH3-domain GRB2-like 2	9p22	6456	-1.778	-2.2872	0.0276493	0.0452957	down STS vs. LTS
ENSG00000184672	RALYL	RALY RNA binding protein-like	8q21.2	138046	-1.88479	-2.29012	0.0274637	0.0450836	down STS vs. LTS
ENSG00000144712	CAND2	cullin-associated and neddylation-dissociated 2 (putative)	3p25.2	23066	-1.05338	-2.29143	0.0273804	0.0449992	down STS vs. LTS
ENSG00000228049	POLR2J2	polymerase (RNA) II (DNA directed) polypeptide J2	7q22.1	246721	-1.43625	-2.29728	0.0270119	0.044615	down STS vs. LTS
ENSG00000175311	ANKS4B	ankyrin repeat and sterile alpha motif domain containing 4B	16p12.2	257629	-1.43722	-2.30345	0.0266283	0.0441661	down STS vs. LTS
ENSG00000181444	ZNF467	zinc finger protein 467	7q36.1	168544	-1.00756	-2.30699	0.0264105	0.043957	down STS vs. LTS
ENSG00000120645	IQSEC3	IQ motif and Sec7 domain 3	12p13.33	440073	-1.24009	-2.31378	0.0259967	0.0434737	down STS vs. LTS
ENSG00000107242	PIP5K1B	phosphatidylinositol-4-phosphate 5-kinase, type I, beta	9q13	8395	-1.42583	-2.32128	0.0255468	0.0430797	down STS vs. LTS
ENSG00000196169	KIF19	kinesin family member 19	17q25.1	124602	-1.56466	-2.32454	0.0253533	0.0428655	down STS vs. LTS
ENSG00000180815	MAP3K15	mitogen-activated protein kinase kinase kinase 15	Xp22.12	389840	-1.82509	-2.33048	0.0250043	0.0425269	down STS vs. LTS
ENSG00000135519	KCNH3	potassium channel, voltage gated eag related subfamily H, member 3	12q13	23416	-1.39026	-2.33677	0.0246394	0.0421384	down STS vs. LTS
ENSG00000214548	MEG3	maternally expressed 3 (non-protein coding)	14q32	55384	-1.26464	-2.3431	0.0242771	0.0417386	down STS vs. LTS
ENSG00000166448	TMEM130	transmembrane protein 130	7q22.1	222865	-1.15492	-2.36148	0.0232518	0.0404691	down STS vs. LTS
ENSG00000139515	PDX1	pancreatic and duodenal homeobox 1	13q12.1	3651	-1.51595	-2.36329	0.0231529	0.0404621	down STS vs. LTS
ENSG00000150672	DLG2	discs, large homolog 2 (Drosophila)	11q14.1	1740	-1.02311	-2.37275	0.0226424	0.0398608	down STS vs. LTS
ENSG00000141052	MYOCD	myocardin	17p11.2	93649	-1.35346	-2.38169	0.0221697	0.0392911	down STS vs. LTS
ENSG00000176406	RIMS2	regulating synaptic membrane exocytosis 2	8q22.3	9699	-1.57068	-2.38187	0.0221603	0.0392869	down STS vs. LTS
ENSG00000156113	KCNMA1	potassium channel, calcium activated large conductance subfamily M alpha, member 1	10q22.3	3778	-1.09449	-2.38827	0.0218274	0.0389545	down STS vs. LTS
ENSG00000168243	GNG4	guanine nucleotide binding protein (G protein), gamma 4	1q42.3	2786	-1.3038	-2.39618	0.021422	0.0385239	down STS vs. LTS
ENSG00000129682	FGF13	fibroblast growth factor 13	Xq26.3	2258	-1.09026	-2.39754	0.0213532	0.038437	down STS vs. LTS
ENSG00000153132	CLGN	calmegin	4q28.3-q31.1	1047	-1.50094	-2.39842	0.0213083	0.038393	down STS vs. LTS
ENSG00000176919	C8G	complement component 8, gamma polypeptide	9q34.3	733	-1.42242	-2.40218	0.0211194	0.0382484	down STS vs. LTS
ENSG00000214338	SOGA3	SOGA family member 3	6q22.33	387104	-1.21544	-2.4029	0.0210833	0.0382009	down STS vs. LTS
ENSG00000171587	DSCAM	Down syndrome cell adhesion molecule	21q22.2	1826	-1.86676	-2.4042	0.0210179	0.0381136	down STS vs. LTS
ENSG00000135447	PPP1R1A	protein phosphatase 1, regulatory (inhibitor) subunit 1A	12q13.2	5502	-2.45634	-2.40546	0.0209553	0.0380598	down STS vs. LTS
ENSG00000184905	TCEAL2	transcription elongation factor A (SII)-like 2	Xq22.1-q22.3	140597	-1.95826	-2.40937	0.0207612	0.0378529	down STS vs. LTS
ENSG00000143502	SUSD4	sushi domain containing 4	1q41	55061	-1.25817	-2.40992	0.0207342	0.0378184	down STS vs. LTS
ENSG00000165066	NKX6-3	NK6 homeobox 3	8p11.21	157848	-1.68339	-2.40998	0.0207314	0.0378184	down STS vs. LTS
ENSG00000167588	GPD1	glycerol-3-phosphate dehydrogenase 1 (soluble)	12q13.12	2819	-1.5529	-2.41192	0.0206356	0.0376996	down STS vs. LTS
ENSG00000179292	TMEM151A	transmembrane protein 151A	11q13.2	256472	-1.71855	-2.41323	0.0205715	0.0376191	down STS vs. LTS
ENSG00000170608	FOXA3	forkhead box A3	19q13.32	3171	-1.30086	-2.41715	0.0203805	0.0374035	down STS vs. LTS
ENSG00000146151	HMGCLL1	3-hydroxymethyl-3-methylglutaryl-CoA lyase-like 1	6p12.1	54511	-1.81215	-2.42183	0.0201544	0.0370801	down STS vs. LTS
ENSG00000174611	KY	kyphoscoliosis peptidase	3q22.2	339855	-1.48332	-2.42318	0.0200897	0.0370509	down STS vs. LTS
ENSG00000153253	SCN3A	sodium channel, voltage gated, type III alpha subunit	2q24	6328	-1.18818	-2.42601	0.0199544	0.0369103	down STS vs. LTS
ENSG00000179388	EGR3	early growth response 3	8p23-p21	1960	-1.07887	-2.42802	0.0198588	0.0367934	down STS vs. LTS	yes
ENSG00000162552	WNT4	wingless-type MMTV integration site family, member 4	1p36.23-p35.1	54361	-1.70537	-2.43053	0.0197401	0.0366488	down STS vs. LTS
ENSG00000177103	DSCAML1	Down syndrome cell adhesion molecule like 1	11q23	57453	-1.52524	-2.43214	0.0196644	0.0365902	down STS vs. LTS
ENSG00000007372	PAX6	paired box 6	11p13	5080	-1.48349	-2.43289	0.0196291	0.0365365	down STS vs. LTS
ENSG00000198610	AKR1C4	aldo-keto reductase family 1, member C4	10p15.1	1109	-1.74491	-2.44739	0.0189589	0.0356902	down STS vs. LTS
ENSG00000168309	FAM107A	family with sequence similarity 107, member A	3p21.1	11170	-1.2829	-2.45287	0.0187114	0.0354734	down STS vs. LTS
ENSG00000168993	CPLX1	complexin 1	4p16.3	10815	-1.0444	-2.45713	0.0185208	0.0352069	down STS vs. LTS
ENSG00000146267	FAXC	failed axon connections homolog	6q16.2	84553	-1.00714	-2.45714	0.0185203	0.0352069	down STS vs. LTS
ENSG00000169116	PARM1	prostate androgen-regulated mucin-like protein 1	4q13.3-q21.3	25849	-1.11958	-2.45869	0.0184515	0.0351581	down STS vs. LTS
ENSG00000156475	PPP2R2B	protein phosphatase 2, regulatory subunit B, beta	5q32	5521	-1.08315	-2.4627	0.0182741	0.0349791	down STS vs. LTS
ENSG00000124493	GRM4	glutamate receptor, metabotropic 4	6p21.3	2914	-2.06744	-2.46359	0.0182353	0.0349472	down STS vs. LTS
ENSG00000255408	PCDHA3	protocadherin alpha 3	5q31	56145	-1.15545	-2.46454	0.0181936	0.0348792	down STS vs. LTS
ENSG00000009950	MLXIPL	MLX interacting protein-like	7q11.23	51085	-1.7407	-2.46582	0.0181376	0.0348057	down STS vs. LTS
ENSG00000151892	GFRA1	GDNF family receptor alpha 1	10q26.11	2674	-1.29905	-2.46978	0.0179654	0.0345949	down STS vs. LTS
ENSG00000180440	SERTM1	serine-rich and transmembrane domain containing 1	13q13.3	400120	-1.85238	-2.47014	0.0179499	0.0345768	down STS vs. LTS
ENSG00000128564	VGF	VGF nerve growth factor inducible	7q22.1	7425	-1.84586	-2.47325	0.0178158	0.0344363	down STS vs. LTS
ENSG00000109956	B3GAT1	beta-1,3-glucuronyltransferase 1	11q25	27087	-1.6548	-2.47589	0.0177026	0.0342671	down STS vs. LTS
ENSG00000095981	KCNK16	potassium channel, two pore domain subfamily K, member 16	6p21.2-p21.1	83795	-2.60068	-2.47794	0.017615	0.0342009	down STS vs. LTS
ENSG00000112280	COL9A1	collagen, type IX, alpha 1	6q13	1297	-1.8554	-2.47897	0.0175712	0.0341703	down STS vs. LTS
ENSG00000153086	ACMSD	aminocarboxymuconate semialdehyde decarboxylase	2q21.3	130013	-1.88024	-2.48146	0.0174661	0.0340526	down STS vs. LTS
ENSG00000110900	TSPAN11	tetraspanin 11	12p11.21	441631	-1.34871	-2.48332	0.0173875	0.0339818	down STS vs. LTS
ENSG00000204965	PCDHA5	protocadherin alpha 5	5q31	56143	-1.45637	-2.48563	0.0172906	0.0338864	down STS vs. LTS
ENSG00000197558	SSPO	SCO-spondin	7q36.1	23145	-1.35928	-2.48767	0.0172055	0.033836	down STS vs. LTS
ENSG00000204396	VWA7	von Willebrand factor A domain containing 7	6p21.33	80737	-1.0371	-2.4877	0.0172043	0.033836	down STS vs. LTS
ENSG00000197106	SLC6A17	solute carrier family 6 (neutral amino acid transporter), member 17	1p13.3	388662	-1.71402	-2.488	0.0171919	0.033836	down STS vs. LTS
ENSG00000108551	RASD1	RAS, dexamethasone-induced 1	17p11.2	51655	-1.35644	-2.48898	0.0171509	0.0338239	down STS vs. LTS
ENSG00000139364	TMEM132B	transmembrane protein 132B	12q24.31	114795	-1.17832	-2.49106	0.0170651	0.0337145	down STS vs. LTS
ENSG00000159753	RLTPR	RGD motif, leucine rich repeats, tropomodulin domain and proline-rich containing	16q22.1	146206	-1.02366	-2.49166	0.01704	0.0336885	down STS vs. LTS
ENSG00000115457	IGFBP2	insulin-like growth factor binding protein 2, 36kDa	2q35	3485	-1.16974	-2.4922	0.0170178	0.0336565	down STS vs. LTS
ENSG00000136267	DGKB	diacylglycerol kinase, beta 90kDa	7p21.2	1607	-1.26672	-2.49931	0.0167272	0.033257	down STS vs. LTS
ENSG00000242732	RGAG4	retrotransposon gag domain containing 4	Xq13.1	340526	-1.0804	-2.50299	0.0165782	0.0330658	down STS vs. LTS
ENSG00000124205	EDN3	endothelin 3	20q13.2-q13.3	1908	-2.33463	-2.50522	0.0164888	0.0329692	down STS vs. LTS
ENSG00000171368	TPPP	tubulin polymerization promoting protein	5p15.3	11076	-1.17164	-2.51625	0.0160523	0.032477	down STS vs. LTS
ENSG00000186469	GNG2	guanine nucleotide binding protein (G protein), gamma 2	14q21	54331	-1.01461	-2.5163	0.0160504	0.032477	down STS vs. LTS
ENSG00000067715	SYT1	synaptotagmin I	12cen-q21	6857	-1.19149	-2.51699	0.0160234	0.0324719	down STS vs. LTS
ENSG00000204991	SPIRE2	spire-type actin nucleation factor 2	16q24	84501	-1.00119	-2.51821	0.0159758	0.0324271	down STS vs. LTS
ENSG00000186310	NAP1L3	nucleosome assembly protein 1-like 3	Xq21.3-q22	4675	-1.18018	-2.51832	0.0159719	0.0324271	down STS vs. LTS
ENSG00000215218	UBE2QL1	ubiquitin-conjugating enzyme E2Q family-like 1	5p15.31	134111	-1.32989	-2.52375	0.0157616	0.0321897	down STS vs. LTS
ENSG00000106772	PRUNE2	prune homolog 2 (Drosophila)	9q21.2	158471	-1.34272	-2.52659	0.0156527	0.0320154	down STS vs. LTS
ENSG00000176020	AMIGO3	adhesion molecule with Ig-like domain 3	3p21	386724	-1.0806	-2.53101	0.015485	0.0319141	down STS vs. LTS
ENSG00000008056	SYN1	synapsin I	Xp11.23	6853	-1.12823	-2.53224	0.0154384	0.0318648	down STS vs. LTS
ENSG00000130558	OLFM1	olfactomedin 1	9q34.3	10439	-1.48837	-2.53647	0.0152795	0.0316296	down STS vs. LTS
ENSG00000130005	GAMT	guanidinoacetate N-methyltransferase	19p13.3	2593	-1.14353	-2.53798	0.0152233	0.0315369	down STS vs. LTS
ENSG00000154277	UCHL1	ubiquitin carboxyl-terminal esterase L1 (ubiquitin thiolesterase)	4p14	7345	-1.16774	-2.53829	0.0152118	0.0315358	down STS vs. LTS
ENSG00000184530	C6orf58	chromosome 6 open reading frame 58	6q22.33	352999	-2.68168	-2.53982	0.015155	0.0314876	down STS vs. LTS
ENSG00000100626	GALNT16	polypeptide N-acetylgalactosaminyltransferase 16	14q24.1	57452	-1.27139	-2.54402	0.015	0.0312926	down STS vs. LTS
ENSG00000148798	INA	internexin neuronal intermediate filament protein, alpha	10q24.33	9118	-1.94625	-2.54423	0.0149921	0.0312877	down STS vs. LTS
ENSG00000125851	PCSK2	proprotein convertase subtilisin/kexin type 2	20p11.2	5126	-2.83393	-2.55111	0.0147415	0.0309368	down STS vs. LTS
ENSG00000186472	PCLO	piccolo presynaptic cytomatrix protein	7q21.11	27445	-1.27528	-2.55157	0.014725	0.0309366	down STS vs. LTS
ENSG00000089199	CHGB	chromogranin B	20p12.3	1114	-2.6499	-2.57625	0.0138577	0.0298129	down STS vs. LTS
ENSG00000141933	TPGS1	tubulin polyglutamylase complex subunit 1	19p13.3	91978	-1.25085	-2.57689	0.0138359	0.0298025	down STS vs. LTS
ENSG00000004848	ARX	aristaless related homeobox	Xp21.3	170302	-2.33329	-2.57759	0.013812	0.029774	down STS vs. LTS
ENSG00000165731	RET	ret proto-oncogene	10q11.2	5979	-1.21892	-2.57841	0.0137842	0.029771	down STS vs. LTS
ENSG00000011347	SYT7	synaptotagmin VII	11q12.2	9066	-1.44772	-2.58086	0.0137011	0.0296688	down STS vs. LTS
ENSG00000198780	FAM169A	family with sequence similarity 169, member A	5q13.3	26049	-1.07607	-2.59938	0.0130878	0.0287972	down STS vs. LTS
ENSG00000160469	BRSK1	BR serine/threonine kinase 1	19q13.4	84446	-1.11595	-2.59955	0.0130823	0.0287963	down STS vs. LTS
ENSG00000116254	CHD5	chromodomain helicase DNA binding protein 5	1p36.31	26038	-1.66432	-2.60663	0.0128547	0.0284509	down STS vs. LTS
ENSG00000168824	NSG1	neuron specific gene family member 1	4p16.3	27065	-1.55269	-2.60858	0.0127927	0.0283853	down STS vs. LTS
ENSG00000172264	MACROD2	MACRO domain containing 2	20p12.1	140733	-1.2028	-2.61944	0.0124522	0.0279334	down STS vs. LTS	yes
ENSG00000249158	PCDHA11	protocadherin alpha 11	5q31	56138	-1.49536	-2.62511	0.0122776	0.0276851	down STS vs. LTS
ENSG00000075826	SEC31B	SEC31 homolog B (S. cerevisiae)	10q24.31	25956	-1.05876	-2.63073	0.012107	0.0274164	down STS vs. LTS
ENSG00000170743	SYT9	synaptotagmin IX	11p15.4	143425	-1.58992	-2.64664	0.0116354	0.0266424	down STS vs. LTS
ENSG00000156042	CFAP70	cilia and flagella associated protein 70	10q22.2	118491	-1.29301	-2.65523	0.0113879	0.0263532	down STS vs. LTS
ENSG00000167619	TMEM145	transmembrane protein 145	19q13.2	284339	-1.65139	-2.66622	0.0110783	0.0259071	down STS vs. LTS
ENSG00000170561	IRX2	iroquois homeobox 2	5p15.33	153572	-2.20586	-2.68471	0.0105751	0.0251134	down STS vs. LTS
ENSG00000198934	MAGEE1	melanoma antigen family E1	Xq13.3	57692	-1.13939	-2.68837	0.010478	0.0249776	down STS vs. LTS
ENSG00000161270	NPHS1	nephrosis 1, congenital, Finnish type (nephrin)	19q13.1	4868	-1.87954	-2.68889	0.0104643	0.0249612	down STS vs. LTS
ENSG00000124780	KCNK17	potassium channel, two pore domain subfamily K, member 17	6p21.1	89822	-1.69583	-2.68987	0.0104384	0.024915	down STS vs. LTS
ENSG00000162992	NEUROD1	neuronal differentiation 1	2q32	4760	-2.40998	-2.69093	0.0104106	0.0249023	down STS vs. LTS
ENSG00000187045	TMPRSS6	transmembrane protease, serine 6	22q12.3	164656	-2.22511	-2.69114	0.0104051	0.0249023	down STS vs. LTS
ENSG00000122679	RAMP3	receptor (G protein-coupled) activity modifying protein 3	7p13-p12	10268	-1.00432	-2.69287	0.0103597	0.0248324	down STS vs. LTS
ENSG00000145920	CPLX2	complexin 2	5q35.2	10814	-2.85161	-2.69418	0.0103255	0.0247926	down STS vs. LTS
ENSG00000058404	CAMK2B	calcium/calmodulin-dependent protein kinase II beta	7p14.3-p14.1	816	-2.16047	-2.70218	0.0101189	0.0244655	down STS vs. LTS
ENSG00000185002	RFX6	regulatory factor X, 6	6q22.1	222546	-2.56129	-2.70265	0.010107	0.0244605	down STS vs. LTS
ENSG00000164398	ACSL6	acyl-CoA synthetase long-chain family member 6	5q31.1	23305	-1.36997	-2.70283	0.0101024	0.0244605	down STS vs. LTS
ENSG00000092068	SLC7A8	solute carrier family 7 (amino acid transporter light chain, L system), member 8	14q11.2	23428	-1.08792	-2.70953	0.00993255	0.024179	down STS vs. LTS
ENSG00000183044	ABAT	4-aminobutyrate aminotransferase	16p13.2	18	-1.07739	-2.7128	0.00985078	0.0240527	down STS vs. LTS
ENSG00000152092	ASTN1	astrotactin 1	1q25.2	460	-1.93681	-2.71343	0.00983503	0.0240247	down STS vs. LTS
ENSG00000143365	RORC	RAR-related orphan receptor C	1q21	6097	-1.00926	-2.71472	0.00980301	0.0239672	down STS vs. LTS
ENSG00000086619	ERO1B	endoplasmic reticulum oxidoreductase beta	1q42.2-q43	56605	-1.5539	-2.71553	0.00978286	0.0239388	down STS vs. LTS
ENSG00000068615	REEP1	receptor accessory protein 1	2p11.2	65055	-1.32113	-2.71856	0.00970798	0.0238384	down STS vs. LTS
ENSG00000115718	PROC	protein C (inactivator of coagulation factors Va and VIIIa)	2q13-q14	5624	-1.26838	-2.72074	0.00965442	0.0237276	down STS vs. LTS
ENSG00000165443	PHYHIPL	phytanoyl-CoA 2-hydroxylase interacting protein-like	10q11	84457	-1.6093	-2.72414	0.00957149	0.0235924	down STS vs. LTS
ENSG00000131398	KCNC3	potassium channel, voltage gated Shaw related subfamily C, member 3	19q13.33	3748	-1.0899	-2.73742	0.00925381	0.0230856	down STS vs. LTS
ENSG00000132872	SYT4	synaptotagmin IV	18q12.3	6860	-2.66526	-2.73962	0.00920222	0.0230079	down STS vs. LTS
ENSG00000108947	EFNB3	ephrin-B3	17p13.1	1949	-1.47012	-2.74089	0.00917246	0.0229713	down STS vs. LTS
ENSG00000136274	NACAD	NAC alpha domain containing	7p13	23148	-1.28866	-2.74171	0.00915333	0.0229573	down STS vs. LTS
ENSG00000104112	SCG3	secretogranin III	15q21	29106	-2.54264	-2.75162	0.00892507	0.0225959	down STS vs. LTS
ENSG00000112379	ARFGEF3	ARFGEF family member 3	6q23.3	57221	-1.08261	-2.75409	0.00886894	0.0224942	down STS vs. LTS
ENSG00000255794	RMST	rhabdomyosarcoma 2 associated transcript (non-protein coding)	12q23.1|12q21	196475	-1.7737	-2.75457	0.00885802	0.0224767	down STS vs. LTS
ENSG00000174827	PDZK1	PDZ domain containing 1	1q21	5174	-1.625	-2.7602	0.0087316	0.0222829	down STS vs. LTS
ENSG00000117477	CCDC181	coiled-coil domain containing 181	1q24	57821	-1.32809	-2.76281	0.00867359	0.0221848	down STS vs. LTS
ENSG00000177875	CCDC184	coiled-coil domain containing 184	12q13.11	387856	-1.11862	-2.76294	0.00867052	0.0221848	down STS vs. LTS
ENSG00000125675	GRIA3	glutamate receptor, ionotropic, AMPA 3	Xq25	2892	-1.56917	-2.76375	0.00865261	0.0221745	down STS vs. LTS
ENSG00000196132	MYT1	myelin transcription factor 1	20q13.33	4661	-1.98331	-2.76992	0.00851724	0.0220087	down STS vs. LTS
ENSG00000133958	UNC79	unc-79 homolog (C. elegans)	14q32.12	57578	-1.94722	-2.77269	0.00845704	0.0219134	down STS vs. LTS
ENSG00000125551	PLGLB2	plasminogen-like B2	2p11.2	5342	-1.18885	-2.77277	0.00845529	0.0219134	down STS vs. LTS
ENSG00000134769	DTNA	dystrobrevin, alpha	18q12	1837	-1.19548	-2.77728	0.00835813	0.0217674	down STS vs. LTS
ENSG00000077264	PAK3	p21 protein (Cdc42/Rac)-activated kinase 3	Xq23	5063	-1.63504	-2.7801	0.00829788	0.0216706	down STS vs. LTS
ENSG00000095932	SMIM24	small integral membrane protein 24	19p13.3	284422	-1.80707	-2.78043	0.00829075	0.021662	down STS vs. LTS
ENSG00000170500	LONRF2	LON peptidase N-terminal domain and ring finger 2	2q11.2	164832	-1.33224	-2.78441	0.00820655	0.0215209	down STS vs. LTS
ENSG00000141576	RNF157	ring finger protein 157	17q25.1	114804	-1.12654	-2.78653	0.00816203	0.0214752	down STS vs. LTS
ENSG00000175426	PCSK1	proprotein convertase subtilisin/kexin type 1	5q15-q21	5122	-2.38266	-2.79249	0.00803807	0.0212384	down STS vs. LTS
ENSG00000179761	PIPOX	pipecolic acid oxidase	17q11.2	51268	-1.52252	-2.79269	0.00803399	0.0212384	down STS vs. LTS
ENSG00000179314	WSCD1	WSC domain containing 1	17p13.2	23302	-1.04385	-2.79727	0.00793988	0.0211077	down STS vs. LTS
ENSG00000120915	EPHX2	epoxide hydrolase 2, cytoplasmic	8p21	2053	-1.10763	-2.80344	0.00781475	0.0208852	down STS vs. LTS
ENSG00000105696	TMEM59L	transmembrane protein 59-like	19p12	25789	-1.42129	-2.80545	0.0077744	0.0208152	down STS vs. LTS
ENSG00000166922	SCG5	secretogranin V	15q13-q14	6447	-1.77833	-2.80617	0.00776	0.0207964	down STS vs. LTS
ENSG00000006611	USH1C	Usher syndrome 1C	11p14.3	10083	-1.5208	-2.80709	0.00774155	0.0207667	down STS vs. LTS
ENSG00000186462	NAP1L2	nucleosome assembly protein 1-like 2	Xq13	4674	-1.5888	-2.80715	0.00774037	0.0207667	down STS vs. LTS
ENSG00000118402	ELOVL4	ELOVL fatty acid elongase 4	6q14	6785	-1.00553	-2.80798	0.00772378	0.0207388	down STS vs. LTS
ENSG00000145362	ANK2	ankyrin 2, neuronal	4q25-q27	287	-1.15736	-2.82185	0.00745219	0.0203393	down STS vs. LTS
ENSG00000198846	TOX	thymocyte selection-associated high mobility group box	8q12.1	9760	-1.31637	-2.82268	0.00743624	0.0203132	down STS vs. LTS
ENSG00000107518	ATRNL1	attractin-like 1	10q26	26033	-1.89679	-2.82275	0.00743482	0.0203132	down STS vs. LTS
ENSG00000141639	MAPK4	mitogen-activated protein kinase 4	18q21.1	5596	-1.75316	-2.82359	0.00741878	0.0202875	down STS vs. LTS
ENSG00000174672	BRSK2	BR serine/threonine kinase 2	11p15.5	9024	-1.81929	-2.82882	0.00731903	0.0201026	down STS vs. LTS
ENSG00000130037	KCNA5	potassium channel, voltage gated shaker related subfamily A, member 5	12p13	3741	-2.01508	-2.82929	0.00731016	0.0200978	down STS vs. LTS
ENSG00000163499	CRYBA2	crystallin, beta A2	2q35	1412	-2.85144	-2.83031	0.0072909	0.0200939	down STS vs. LTS
ENSG00000166924	NYAP1	neuronal tyrosine-phosphorylated phosphoinositide-3-kinase adaptor 1	7q22.1	222950	-1.53449	-2.83231	0.00725328	0.0200491	down STS vs. LTS
ENSG00000184160	ADRA2C	adrenoceptor alpha 2C	4p16	152	-1.47355	-2.83721	0.00716185	0.0199137	down STS vs. LTS
ENSG00000055732	MCOLN3	mucolipin 3	1p22.3	55283	-1.73856	-2.83723	0.00716148	0.0199137	down STS vs. LTS
ENSG00000151952	TMEM132D	transmembrane protein 132D	12q24.33	121256	-2.35172	-2.84061	0.00709888	0.0198217	down STS vs. LTS
ENSG00000179915	NRXN1	neurexin 1	2p16.3	9378	-2.00353	-2.84078	0.00709575	0.0198217	down STS vs. LTS
ENSG00000186868	MAPT	microtubule-associated protein tau	17q21.1	4137	-1.56326	-2.84676	0.00698663	0.0196232	down STS vs. LTS
ENSG00000165821	SALL2	spalt-like transcription factor 2	14q11.1-q12	6297	-1.06551	-2.8561	0.00681911	0.0193428	down STS vs. LTS
ENSG00000158813	EDA	ectodysplasin A	Xq12-q13.1	1896	-1.00466	-2.85696	0.00680396	0.0193291	down STS vs. LTS
ENSG00000103260	METRN	meteorin, glial cell differentiation regulator	16p13.3	79006	-1.1525	-2.85704	0.00680249	0.0193291	down STS vs. LTS
ENSG00000164035	EMCN	endomucin	4q24	51705	-1.08651	-2.85731	0.00679768	0.0193291	down STS vs. LTS
ENSG00000164850	GPER1	G protein-coupled estrogen receptor 1	7p22.3	2852	-1.06731	-2.86153	0.00672358	0.0192171	down STS vs. LTS
ENSG00000164742	ADCY1	adenylate cyclase 1 (brain)	7p12.3	107	-1.64637	-2.86311	0.00669582	0.0191962	down STS vs. LTS
ENSG00000241360	PDXP	pyridoxal (pyridoxine, vitamin B6) phosphatase	22q12.3	57026	-1.08805	-2.86586	0.00664808	0.0191177	down STS vs. LTS
ENSG00000177133	LINC00982	long intergenic non-protein coding RNA 982	1p36.32	440556	-1.78314	-2.86683	0.00663138	0.0191147	down STS vs. LTS
ENSG00000133027	PEMT	phosphatidylethanolamine N-methyltransferase	17p11.2	10400	-1.05825	-2.86892	0.00659541	0.0190538	down STS vs. LTS
ENSG00000108852	MPP2	membrane protein, palmitoylated 2 (MAGUK p55 subfamily member 2)	17q12-q21	4355	-1.25946	-2.87032	0.00657141	0.0190354	down STS vs. LTS
ENSG00000197859	ADAMTSL2	ADAMTS-like 2	9q34.2	9719	-1.04242	-2.87196	0.00654336	0.0189716	down STS vs. LTS
ENSG00000187243	MAGED4B	melanoma antigen family D4B	Xp11	81557	-1.27284	-2.87593	0.00647592	0.0188374	down STS vs. LTS
ENSG00000184368	MAP7D2	MAP7 domain containing 2	Xp22.12	256714	-1.69285	-2.87742	0.00645079	0.0188078	down STS vs. LTS
ENSG00000082175	PGR	progesterone receptor	11q22-q23	5241	-1.25123	-2.87795	0.00644181	0.018803	down STS vs. LTS
ENSG00000135333	EPHA7	EPH receptor A7	6q16.1	2045	-1.90281	-2.88034	0.00640176	0.0187152	down STS vs. LTS	yes
ENSG00000118777	ABCG2	ATP-binding cassette, sub-family G (WHITE), member 2 (Junior blood group)	4q22	9429	-1.04038	-2.88356	0.00634819	0.0186282	down STS vs. LTS
ENSG00000198915	RASGEF1A	RasGEF domain family, member 1A	10q11.21	221002	-1.10443	-2.88582	0.00631085	0.0185804	down STS vs. LTS	yes
ENSG00000204128	C2orf72	chromosome 2 open reading frame 72	2q37.1	257407	-1.48297	-2.88858	0.00626547	0.0184842	down STS vs. LTS
ENSG00000081842	PCDHA6	protocadherin alpha 6	5q31	56142	-1.11434	-2.89101	0.00622575	0.0184484	down STS vs. LTS
ENSG00000072832	CRMP1	collapsin response mediator protein 1	4p16.1	1400	-1.58633	-2.89739	0.00612273	0.0182308	down STS vs. LTS
ENSG00000130675	MNX1	motor neuron and pancreas homeobox 1	7q36	3110	-1.21859	-2.89793	0.00611407	0.018229	down STS vs. LTS
ENSG00000155961	RAB39B	RAB39B, member RAS oncogene family	Xq28	116442	-1.72496	-2.89867	0.00610212	0.0182176	down STS vs. LTS
ENSG00000103723	AP3B2	adaptor-related protein complex 3, beta 2 subunit	15q	8120	-1.94528	-2.89892	0.00609817	0.0182155	down STS vs. LTS
ENSG00000165215	CLDN3	claudin 3	7q11.23	1365	-2.15176	-2.90155	0.00605629	0.018143	down STS vs. LTS
ENSG00000133116	KL	klotho	13q12	9365	-1.51762	-2.90291	0.00603475	0.0181222	down STS vs. LTS
ENSG00000101489	CELF4	CUGBP, Elav-like family member 4	18q12	56853	-2.26185	-2.90365	0.00602316	0.018097	down STS vs. LTS
ENSG00000077279	DCX	doublecortin	Xq22.3-q23	1641	-1.91501	-2.90815	0.00595249	0.017971	down STS vs. LTS
ENSG00000198300	PEG3	paternally expressed 3	19q13.4	5178	-1.42227	-2.9093	0.00593446	0.0179454	down STS vs. LTS
ENSG00000250510	GPR162	G protein-coupled receptor 162	12p13	27239	-1.13703	-2.90937	0.00593333	0.0179454	down STS vs. LTS
ENSG00000136883	KIF12	kinesin family member 12	9q32	113220	-1.84136	-2.90957	0.00593027	0.0179454	down STS vs. LTS
ENSG00000143248	RGS5	regulator of G-protein signaling 5	1q23.1	8490	-1.15294	-2.92022	0.00576675	0.0176248	down STS vs. LTS
ENSG00000105290	APLP1	amyloid beta (A4) precursor-like protein 1	19q13.1	333	-1.86749	-2.92719	0.00566198	0.0174399	down STS vs. LTS
ENSG00000176840	MIR7-3HG	MIR7-3 host gene	19p13.3	284424	-2.65399	-2.92856	0.00564165	0.0173963	down STS vs. LTS
ENSG00000188175	HEPACAM2	HEPACAM family member 2	7q21.3	253012	-2.56392	-2.93067	0.00561029	0.0173276	down STS vs. LTS
ENSG00000010310	GIPR	gastric inhibitory polypeptide receptor	19q13.3	2696	-1.56017	-2.93479	0.00554976	0.0171883	down STS vs. LTS
ENSG00000079689	SCGN	secretagogin, EF-hand calcium binding protein	6p22.3-p22.1	10590	-2.90235	-2.936	0.00553207	0.0171524	down STS vs. LTS
ENSG00000091129	NRCAM	neuronal cell adhesion molecule	7q31	4897	-1.61231	-2.94194	0.00544617	0.0169984	down STS vs. LTS
ENSG00000130035	KCNA6	potassium channel, voltage gated shaker related subfamily A, member 6	12p13	3742	-2.2793	-2.94947	0.005339	0.0167626	down STS vs. LTS
ENSG00000087258	GNAO1	guanine nucleotide binding protein (G protein), alpha activating activity polypeptide O	16q13	2775	-1.42548	-2.95412	0.00527372	0.0166537	down STS vs. LTS
ENSG00000182132	KCNIP1	Kv channel interacting protein 1	5q35.1	30820	-1.91893	-2.95794	0.0052207	0.0165983	down STS vs. LTS
ENSG00000163995	ABLIM2	actin binding LIM protein family, member 2	4p16.1	84448	-1.19998	-2.96495	0.00512481	0.0164232	down STS vs. LTS
ENSG00000078295	ADCY2	adenylate cyclase 2 (brain)	5p15.3	108	-1.51815	-2.96533	0.00511968	0.0164215	down STS vs. LTS
ENSG00000120251	GRIA2	glutamate receptor, ionotropic, AMPA 2	4q32.1	2891	-2.23443	-2.9698	0.00505935	0.0163156	down STS vs. LTS
ENSG00000006071	ABCC8	ATP-binding cassette, sub-family C (CFTR/MRP), member 8	11p15.1	6833	-3.08443	-2.97272	0.00502033	0.0162456	down STS vs. LTS
ENSG00000129244	ATP1B2	ATPase, Na+/K+ transporting, beta 2 polypeptide	17p13.1	482	-1.30878	-2.97434	0.00499877	0.0162412	down STS vs. LTS
ENSG00000067840	PDZD4	PDZ domain containing 4	Xq28	57595	-1.41082	-2.9748	0.00499275	0.0162403	down STS vs. LTS
ENSG00000110318	CEP126	centrosomal protein 126kDa	11q22.1	57562	-1.00536	-2.9779	0.0049518	0.0161631	down STS vs. LTS
ENSG00000250722	SEPP1	selenoprotein P, plasma, 1	5q31	6414	-1.02864	-2.98095	0.00491195	0.0160704	down STS vs. LTS
ENSG00000171951	SCG2	secretogranin II	2q35-q36	7857	-1.95494	-2.9814	0.00490603	0.0160656	down STS vs. LTS
ENSG00000196557	CACNA1H	calcium channel, voltage-dependent, T type, alpha 1H subunit	16p13.3	8912	-1.1266	-2.98712	0.00483207	0.0159014	down STS vs. LTS
ENSG00000133134	BEX2	brain expressed X-linked 2	Xq22	84707	-1.7938	-2.98841	0.00481558	0.0158843	down STS vs. LTS
ENSG00000184702	38596	septin 5	22q11.21	5413	-1.09119	-2.99023	0.00479224	0.0158532	down STS vs. LTS
ENSG00000176956	LY6H	lymphocyte antigen 6 complex, locus H	8q24.3	4062	-1.96942	-2.99054	0.00478832	0.0158501	down STS vs. LTS
ENSG00000198932	GPRASP1	G protein-coupled receptor associated sorting protein 1	Xq22.1	9737	-1.19139	-2.99491	0.00473298	0.0157493	down STS vs. LTS
ENSG00000085465	OVGP1	oviductal glycoprotein 1, 120kDa	1p13	5016	-1.02828	-2.99759	0.0046994	0.0156663	down STS vs. LTS
ENSG00000088538	DOCK3	dedicator of cytokinesis 3	3p21.2	1795	-1.467	-3.0078	0.00457327	0.0153824	down STS vs. LTS
ENSG00000182253	SYNM	synemin, intermediate filament protein	15q26.3	23336	-1.30869	-3.00855	0.00456409	0.0153607	down STS vs. LTS	yes
ENSG00000128536	CDHR3	cadherin-related family member 3	7q22.3	222256	-1.65254	-3.0115	0.00452835	0.0152953	down STS vs. LTS
ENSG00000154118	JPH3	junctophilin 3	16q24.3	57338	-1.79015	-3.02019	0.00442452	0.0151	down STS vs. LTS
ENSG00000166111	SVOP	SV2 related protein homolog (rat)	12q24.11	55530	-2.70819	-3.02175	0.00440602	0.0150803	down STS vs. LTS
ENSG00000081818	PCDHB4	protocadherin beta 4	5q31	56131	-1.22742	-3.02281	0.00439361	0.0150549	down STS vs. LTS
ENSG00000131409	LRRC4B	leucine rich repeat containing 4B	19q13.33	94030	-2.03293	-3.02324	0.0043885	0.0150486	down STS vs. LTS
ENSG00000172915	NBEA	neurobeachin	13q13	26960	-1.08755	-3.02613	0.00435474	0.0149784	down STS vs. LTS
ENSG00000169213	RAB3B	RAB3B, member RAS oncogene family	1p32-p31	5865	-1.04258	-3.02825	0.00433022	0.0149214	down STS vs. LTS
ENSG00000013293	SLC7A14	solute carrier family 7, member 14	3q26.2	57709	-2.43028	-3.02923	0.00431882	0.0148912	down STS vs. LTS
ENSG00000149294	NCAM1	neural cell adhesion molecule 1	11q23.1	4684	-1.81765	-3.02977	0.00431253	0.0148787	down STS vs. LTS
ENSG00000133878	DUSP26	dual specificity phosphatase 26 (putative)	8p12	78986	-2.47099	-3.0301	0.00430882	0.014875	down STS vs. LTS
ENSG00000131094	C1QL1	complement component 1, q subcomponent-like 1	17q21	10882	-2.20175	-3.04211	0.00417236	0.0145827	down STS vs. LTS
ENSG00000181754	AMIGO1	adhesion molecule with Ig-like domain 1	1p13.3	57463	-1.01548	-3.04256	0.00416734	0.0145742	down STS vs. LTS
ENSG00000196090	PTPRT	protein tyrosine phosphatase, receptor type, T	20q12-q13	11122	-2.09883	-3.04411	0.00415008	0.0145319	down STS vs. LTS
ENSG00000144583	MARCH4	membrane-associated ring finger (C3HC4) 4, E3 ubiquitin protein ligase	2q35	57574	-1.92565	-3.04458	0.00414481	0.0145225	down STS vs. LTS
ENSG00000103316	CRYM	crystallin, mu	16p12.2	1428	-1.89069	-3.04486	0.00414171	0.0145207	down STS vs. LTS
ENSG00000171303	KCNK3	potassium channel, two pore domain subfamily K, member 3	2p23	3777	-2.1588	-3.0481	0.00410588	0.01444	down STS vs. LTS
ENSG00000008735	MAPK8IP2	mitogen-activated protein kinase 8 interacting protein 2	22q13.33	23542	-1.75714	-3.04966	0.00408877	0.014424	down STS vs. LTS
ENSG00000126218	F10	coagulation factor X	13q34	2159	-1.68863	-3.0551	0.00402944	0.0142962	down STS vs. LTS
ENSG00000167972	ABCA3	ATP-binding cassette, sub-family A (ABC1), member 3	16p13.3	21	-1.27036	-3.0554	0.0040262	0.0142962	down STS vs. LTS
ENSG00000151067	CACNA1C	calcium channel, voltage-dependent, L type, alpha 1C subunit	12p13.3	775	-1.00766	-3.057	0.00400889	0.0142682	down STS vs. LTS
ENSG00000180616	SSTR2	somatostatin receptor 2	17q24	6752	-1.9515	-3.05948	0.00398224	0.0142086	down STS vs. LTS
ENSG00000159164	SV2A	synaptic vesicle glycoprotein 2A	1q21.2	9900	-1.27725	-3.06352	0.0039392	0.0141184	down STS vs. LTS
ENSG00000005471	ABCB4	ATP-binding cassette, sub-family B (MDR/TAP), member 4	7q21.1	5244	-1.2519	-3.06416	0.00393246	0.0141122	down STS vs. LTS
ENSG00000121413	ZSCAN18	zinc finger and SCAN domain containing 18	19q13.43	65982	-1.0033	-3.06592	0.0039139	0.0140545	down STS vs. LTS
ENSG00000101298	SNPH	syntaphilin	20p13	9751	-1.09862	-3.06664	0.0039063	0.0140362	down STS vs. LTS
ENSG00000078018	MAP2	microtubule-associated protein 2	2q34-q35	4133	-1.22797	-3.06755	0.0038968	0.014011	down STS vs. LTS
ENSG00000042781	USH2A	Usher syndrome 2A (autosomal recessive, mild)	1q41	7399	-1.44689	-3.07118	0.00385887	0.013928	down STS vs. LTS
ENSG00000205363	C15orf59	chromosome 15 open reading frame 59	15q24.1	388135	-1.4676	-3.07438	0.00382578	0.0138352	down STS vs. LTS
ENSG00000176533	GNG7	guanine nucleotide binding protein (G protein), gamma 7	19p13.3	2788	-1.2618	-3.07556	0.00381362	0.0138196	down STS vs. LTS
ENSG00000166405	RIC3	RIC3 acetylcholine receptor chaperone	11p15.4	79608	-1.74821	-3.08064	0.00376173	0.0137265	down STS vs. LTS
ENSG00000147488	ST18	suppression of tumorigenicity 18, zinc finger	8q11.23	9705	-2.02667	-3.08349	0.00373296	0.0136633	down STS vs. LTS
ENSG00000130226	DPP6	dipeptidyl-peptidase 6	7q36.2	1804	-2.15967	-3.08489	0.00371881	0.0136411	down STS vs. LTS
ENSG00000155816	FMN2	formin 2	1q43	56776	-2.27875	-3.08718	0.00369591	0.0135836	down STS vs. LTS
ENSG00000155265	GOLGA7B	golgin A7 family, member B	10q24.2	401647	-1.18696	-3.08741	0.00369361	0.0135836	down STS vs. LTS
ENSG00000164638	SLC29A4	solute carrier family 29 (equilibrative nucleoside transporter), member 4	7p22.1	222962	-1.90017	-3.08844	0.00368343	0.0135554	down STS vs. LTS
ENSG00000163531	NFASC	neurofascin	1q32.1	23114	-1.25408	-3.09233	0.00364487	0.0134752	down STS vs. LTS
ENSG00000203727	SAMD5	sterile alpha motif domain containing 5	6q24.3	389432	-1.33713	-3.10326	0.0035387	0.0132234	down STS vs. LTS
ENSG00000168280	KIF5C	kinesin family member 5C	2q23.1	3800	-1.72444	-3.11198	0.00345612	0.013008	down STS vs. LTS
ENSG00000100095	SEZ6L	seizure related 6 homolog (mouse)-like	22q12.1	23544	-2.69459	-3.11725	0.00340713	0.0129535	down STS vs. LTS
ENSG00000180089	TMEM86B	transmembrane protein 86B	19q13.42	255043	-1.08042	-3.11766	0.00340335	0.0129479	down STS vs. LTS
ENSG00000197584	KCNMB2	potassium channel subfamily M regulatory beta subunit 2	3q26.32	10242	-2.60698	-3.11902	0.00339081	0.0129439	down STS vs. LTS
ENSG00000171724	VAT1L	vesicle amine transport 1-like	16q23.1	57687	-1.34953	-3.12125	0.00337033	0.0129284	down STS vs. LTS
ENSG00000070601	FRMPD1	FERM and PDZ domain containing 1	9p13.2	22844	-1.92767	-3.12249	0.00335904	0.0129189	down STS vs. LTS
ENSG00000173805	HAP1	huntingtin-associated protein 1	17q21.2-q21.3	9001	-2.09068	-3.12836	0.00330596	0.012811	down STS vs. LTS
ENSG00000137261	KIAA0319	KIAA0319	6p22.3	9856	-1.69194	-3.13005	0.00329077	0.0127799	down STS vs. LTS
ENSG00000170703	TTLL6	tubulin tyrosine ligase-like family member 6	17q21.32	284076	-1.99682	-3.13443	0.00325188	0.0126712	down STS vs. LTS
ENSG00000102109	PCSK1N	proprotein convertase subtilisin/kexin type 1 inhibitor	Xp11.23	27344	-2.99652	-3.14122	0.00319234	0.0125837	down STS vs. LTS
ENSG00000164344	KLKB1	kallikrein B, plasma (Fletcher factor) 1	4q35	3818	-1.9779	-3.14144	0.0031904	0.0125837	down STS vs. LTS
ENSG00000259120	SMIM6	small integral membrane protein 6	-	100130933	-1.70276	-3.14569	0.00315371	0.0124787	down STS vs. LTS
ENSG00000160191	PDE9A	phosphodiesterase 9A	21q22.3	5152	-1.08543	-3.14881	0.00312701	0.0124254	down STS vs. LTS
ENSG00000187122	SLIT1	slit homolog 1 (Drosophila)	10q23.3-q24	6585	-2.26746	-3.15198	0.00310017	0.0123537	down STS vs. LTS
ENSG00000139970	RTN1	reticulon 1	14q23.1	6252	-1.96784	-3.15664	0.00306099	0.012267	down STS vs. LTS
ENSG00000183508	FAM46C	family with sequence similarity 46, member C	1p12	54855	-1.35008	-3.15709	0.0030572	0.012267	down STS vs. LTS
ENSG00000144485	HES6	hes family bHLH transcription factor 6	2q37.3	55502	-1.22828	-3.15714	0.00305685	0.012267	down STS vs. LTS
ENSG00000239521	GATS	GATS, stromal antigen 3 opposite strand	7q22.1	352954	-1.10192	-3.1655	0.00298787	0.0120778	down STS vs. LTS
ENSG00000180525	PRR26	proline rich 26	10p15.3	414235	-1.45629	-3.17142	0.00293991	0.0119657	down STS vs. LTS
ENSG00000125820	NKX2-2	NK2 homeobox 2	20p11.22	4821	-2.93778	-3.17342	0.00292387	0.0119211	down STS vs. LTS
ENSG00000019505	SYT13	synaptotagmin XIII	11p11.2	57586	-1.35235	-3.17445	0.00291564	0.0118962	down STS vs. LTS
ENSG00000133169	BEX1	brain expressed, X-linked 1	Xq22.1|Xq22	55859	-2.7967	-3.17507	0.00291074	0.0118934	down STS vs. LTS
ENSG00000112183	RBM24	RNA binding motif protein 24	6p22.3	221662	-1.67833	-3.17562	0.00290639	0.0118843	down STS vs. LTS
ENSG00000105737	GRIK5	glutamate receptor, ionotropic, kainate 5	19q13.2	2901	-1.88126	-3.18351	0.00284424	0.0117195	down STS vs. LTS
ENSG00000060709	RIMBP2	RIMS binding protein 2	12q24.33	23504	-2.35676	-3.19739	0.00273811	0.0114116	down STS vs. LTS
ENSG00000189350	FAM179A	family with sequence similarity 179, member A	2p23.2	165186	-1.593	-3.19847	0.00273	0.0114116	down STS vs. LTS
ENSG00000104177	MYEF2	myelin expression factor 2	15q21.1	50804	-1.3998	-3.19972	0.00272062	0.0113809	down STS vs. LTS
ENSG00000144406	UNC80	unc-80 homolog (C. elegans)	2q35	285175	-2.23689	-3.20075	0.00271293	0.0113752	down STS vs. LTS
ENSG00000158560	DYNC1I1	dynein, cytoplasmic 1, intermediate chain 1	7q21.3	1780	-1.54413	-3.21436	0.00261335	0.0112326	down STS vs. LTS
ENSG00000102878	HSF4	heat shock transcription factor 4	16q21	3299	-1.15797	-3.22398	0.00254512	0.0110803	down STS vs. LTS
ENSG00000114812	VIPR1	vasoactive intestinal peptide receptor 1	3p22	7433	-1.64802	-3.22694	0.00252441	0.0110374	down STS vs. LTS
ENSG00000135298	ADGRB3	adhesion G protein-coupled receptor B3	6q12	577	-1.954	-3.2312	0.00249498	0.0109495	down STS vs. LTS
ENSG00000147231	CXorf57	chromosome X open reading frame 57	Xq22.3	55086	-1.54253	-3.23143	0.00249337	0.0109495	down STS vs. LTS
ENSG00000163462	TRIM46	tripartite motif containing 46	1q22	80128	-1.34158	-3.23424	0.00247418	0.0109223	down STS vs. LTS
ENSG00000186487	MYT1L	myelin transcription factor 1-like	2p25.3	23040	-1.93086	-3.24541	0.00239902	0.0107632	down STS vs. LTS
ENSG00000129990	SYT5	synaptotagmin V	19q13.42|11p	6861	-2.34396	-3.24756	0.00238484	0.0107233	down STS vs. LTS
ENSG00000160716	CHRNB2	cholinergic receptor, nicotinic, beta 2 (neuronal)	1q21.3	1141	-2.33616	-3.25785	0.00231791	0.0105251	down STS vs. LTS
ENSG00000072071	ADGRL1	adhesion G protein-coupled receptor L1	19p13.2	22859	-1.07865	-3.26572	0.00226798	0.0103317	down STS vs. LTS
ENSG00000072195	SPEG	SPEG complex locus	2q35	10290	-1.56334	-3.27052	0.00223802	0.0102283	down STS vs. LTS
ENSG00000160298	C21orf58	chromosome 21 open reading frame 58	21q22.3	54058	-1.42521	-3.28296	0.00216209	0.0099949	down STS vs. LTS
ENSG00000077063	CTTNBP2	cortactin binding protein 2	7q31	83992	-1.29705	-3.2845	0.0021529	0.00998465	down STS vs. LTS
ENSG00000130413	STK33	serine/threonine kinase 33	11p15.3	65975	-1.21198	-3.28549	0.00214696	0.00998234	down STS vs. LTS
ENSG00000135406	PRPH	peripherin	12q12-q13	5630	-2.26061	-3.2861	0.00214333	0.00997368	down STS vs. LTS
ENSG00000170579	DLGAP1	discs, large (Drosophila) homolog-associated protein 1	18p11.31	9229	-1.95546	-3.29148	0.00211157	0.00989129	down STS vs. LTS
ENSG00000198535	C2CD4A	C2 calcium-dependent domain containing 4A	15q22.2	145741	-1.81255	-3.29259	0.00210502	0.00987522	down STS vs. LTS
ENSG00000004799	PDK4	pyruvate dehydrogenase kinase, isozyme 4	7q21.3	5166	-1.63245	-3.30184	0.00205157	0.00973991	down STS vs. LTS
ENSG00000240694	PNMA2	paraneoplastic Ma antigen 2	8p21.2	10687	-1.16384	-3.33088	0.00189199	0.00919948	down STS vs. LTS
ENSG00000106025	TSPAN12	tetraspanin 12	7q31.31	23554	-1.01453	-3.33116	0.0018905	0.00919948	down STS vs. LTS
ENSG00000176809	LRRC37A3	leucine rich repeat containing 37, member A3	17q24.1	374819	-1.20961	-3.33347	0.00187834	0.00915782	down STS vs. LTS
ENSG00000164488	DACT2	dishevelled-binding antagonist of beta-catenin 2	6q27	168002	-1.95826	-3.33557	0.00186734	0.00913911	down STS vs. LTS
ENSG00000165716	FAM69B	family with sequence similarity 69, member B	9q34.3	138311	-1.22945	-3.33835	0.0018529	0.00912767	down STS vs. LTS
ENSG00000167654	ATCAY	ataxia, cerebellar, Cayman type	19p13.3	85300	-2.21605	-3.34426	0.00182252	0.00904978	down STS vs. LTS
ENSG00000171714	ANO5	anoctamin 5	11p14.3	203859	-1.4462	-3.34617	0.00181279	0.00904978	down STS vs. LTS
ENSG00000129946	SHC2	SHC (Src homology 2 domain containing) transforming protein 2	19p13.3	25759	-1.22291	-3.35286	0.00177915	0.00895366	down STS vs. LTS
ENSG00000238105	GOLGA2P5	golgin A2 pseudogene 5	12q23.1	55592	-1.1629	-3.35541	0.00176644	0.00893628	down STS vs. LTS
ENSG00000160678	S100A1	S100 calcium binding protein A1	1q21	6271	-2.00119	-3.35724	0.00175742	0.00891469	down STS vs. LTS	yes
ENSG00000108176	DNAJC12	DnaJ (Hsp40) homolog, subfamily C, member 12	10q22.1	56521	-1.22111	-3.35926	0.00174751	0.00888039	down STS vs. LTS
ENSG00000164061	BSN	bassoon presynaptic cytomatrix protein	3p21.31	8927	-1.74272	-3.36135	0.0017373	0.00885247	down STS vs. LTS
ENSG00000181045	SLC26A11	solute carrier family 26 (anion exchanger), member 11	17q25.3	284129	-1.1195	-3.3637	0.00172586	0.00881498	down STS vs. LTS
ENSG00000155980	KIF5A	kinesin family member 5A	12q13.13	3798	-1.82785	-3.37432	0.00167518	0.00868526	down STS vs. LTS
ENSG00000170011	MYRIP	myosin VIIA and Rab interacting protein	3p22.1	25924	-1.73953	-3.37606	0.00166703	0.00866695	down STS vs. LTS
ENSG00000084710	EFR3B	EFR3 homolog B (S. cerevisiae)	2p23.3	22979	-1.55852	-3.37742	0.00166065	0.00866372	down STS vs. LTS
ENSG00000106404	CLDN15	claudin 15	7q11.22	24146	-1.14418	-3.37941	0.00165139	0.00863351	down STS vs. LTS
ENSG00000109472	CPE	carboxypeptidase E	4q32.3	1363	-1.65827	-3.38258	0.00163671	0.0085954	down STS vs. LTS
ENSG00000100918	REC8	REC8 meiotic recombination protein	14q11.2-q12	9985	-1.58529	-3.3838	0.00163111	0.00859126	down STS vs. LTS
ENSG00000154153	FAM134B	family with sequence similarity 134, member B	5p15.1	54463	-1.251	-3.39028	0.00160164	0.00856897	down STS vs. LTS
ENSG00000145198	VWA5B2	von Willebrand factor A domain containing 5B2	3q27.1	90113	-2.94124	-3.39672	0.00157284	0.00850721	down STS vs. LTS
ENSG00000185090	MANEAL	mannosidase, endo-alpha-like	1p34.3	149175	-1.02801	-3.39789	0.00156767	0.00850129	down STS vs. LTS
ENSG00000105649	RAB3A	RAB3A, member RAS oncogene family	19p13.2	5864	-1.32011	-3.39916	0.00156209	0.00849556	down STS vs. LTS
ENSG00000215915	ATAD3C	ATPase family, AAA domain containing 3C	1p36.33	219293	-1.27945	-3.40422	0.00153995	0.00842645	down STS vs. LTS
ENSG00000266964	FXYD1	FXYD domain containing ion transport regulator 1	19q13.1	5348	-1.91169	-3.40471	0.00153784	0.00842645	down STS vs. LTS
ENSG00000159409	CELF3	CUGBP, Elav-like family member 3	1q21	11189	-3.05503	-3.40547	0.00153453	0.00842133	down STS vs. LTS
ENSG00000131979	GCH1	GTP cyclohydrolase 1	14q22.1-q22.2	2643	-1.23256	-3.40747	0.0015259	0.00840676	down STS vs. LTS
ENSG00000101746	NOL4	nucleolar protein 4	18q12	8715	-2.63896	-3.40903	0.00151921	0.008387	down STS vs. LTS
ENSG00000178171	AMER3	APC membrane recruitment protein 3	2q21.1	205147	-2.86235	-3.41951	0.00147491	0.00828167	down STS vs. LTS
ENSG00000144834	TAGLN3	transgelin 3	3q13.2	29114	-2.70216	-3.41962	0.00147447	0.00828167	down STS vs. LTS
ENSG00000173258	ZNF483	zinc finger protein 483	9q31.3	158399	-1.41884	-3.4223	0.00146333	0.0082697	down STS vs. LTS
ENSG00000166206	GABRB3	gamma-aminobutyric acid (GABA) A receptor, beta 3	15q12	2562	-2.24673	-3.42238	0.00146301	0.0082697	down STS vs. LTS
ENSG00000164418	GRIK2	glutamate receptor, ionotropic, kainate 2	6q16.3	2898	-1.44894	-3.42697	0.00144412	0.00819677	down STS vs. LTS
ENSG00000162998	FRZB	frizzled-related protein	2q32.1	2487	-1.32803	-3.44058	0.00138955	0.00799994	down STS vs. LTS
ENSG00000171533	MAP6	microtubule-associated protein 6	11q13.5	4135	-1.54685	-3.44651	0.00136641	0.00798362	down STS vs. LTS
ENSG00000165238	WNK2	WNK lysine deficient protein kinase 2	9q22.3	65268	-1.69736	-3.44864	0.00135819	0.00798259	down STS vs. LTS	yes
ENSG00000205502	C2CD4B	C2 calcium-dependent domain containing 4B	15q22.2	388125	-1.88786	-3.44997	0.00135307	0.00798259	down STS vs. LTS
ENSG00000065609	SNAP91	synaptosomal-associated protein, 91kDa	6q14.2	9892	-2.20462	-3.45799	0.00132262	0.00788051	down STS vs. LTS
ENSG00000065717	TLE2	transducin-like enhancer of split 2	19p13.3	7089	-1.10848	-3.46635	0.0012916	0.00778637	down STS vs. LTS
ENSG00000092096	SLC22A17	solute carrier family 22, member 17	14q11.2	51310	-1.71375	-3.46837	0.00128419	0.00778336	down STS vs. LTS
ENSG00000172260	NEGR1	neuronal growth regulator 1	1p31.1	257194	-1.23725	-3.47835	0.00124828	0.00766469	down STS vs. LTS
ENSG00000116141	MARK1	MAP/microtubule affinity-regulating kinase 1	1q41	4139	-1.25754	-3.48656	0.00121942	0.00757842	down STS vs. LTS
ENSG00000139874	SSTR1	somatostatin receptor 1	14q13	6751	-2.3353	-3.49721	0.00118299	0.00745128	down STS vs. LTS
ENSG00000180178	FAR2P1	fatty acyl CoA reductase 2 pseudogene 1	2q21.1	440905	-2.1717	-3.49907	0.00117672	0.00745128	down STS vs. LTS
ENSG00000132938	MTUS2	microtubule associated tumor suppressor candidate 2	13q12.3	23281	-1.99584	-3.50635	0.00115253	0.0073576	down STS vs. LTS
ENSG00000155093	PTPRN2	protein tyrosine phosphatase, receptor type, N polypeptide 2	7q36	5799	-1.90091	-3.50683	0.00115094	0.00735578	down STS vs. LTS
ENSG00000006740	ARHGAP44	Rho GTPase activating protein 44	17p12	9912	-1.06464	-3.50745	0.00114892	0.00735123	down STS vs. LTS
ENSG00000130643	CALY	calcyon neuron-specific vesicular protein	10q26.3	50632	-3.23994	-3.51077	0.00113808	0.00730676	down STS vs. LTS
ENSG00000137726	FXYD6	FXYD domain containing ion transport regulator 6	11q23.3	53826	-1.35897	-3.51346	0.00112935	0.0072756	down STS vs. LTS
ENSG00000230487	PSMG3-AS1	PSMG3 antisense RNA 1 (head to head)	7p22.3	114796	-1.06012	-3.5158	0.00112182	0.00726299	down STS vs. LTS
ENSG00000163596	ICA1L	islet cell autoantigen 1,69kDa-like	2q33.2	130026	-1.22641	-3.51663	0.00111918	0.00725991	down STS vs. LTS
ENSG00000140488	CELF6	CUGBP, Elav-like family member 6	15q24	60677	-1.35129	-3.52667	0.00108749	0.00711997	down STS vs. LTS
ENSG00000177432	NAP1L5	nucleosome assembly protein 1-like 5	4q22.1|4q21-q22	266812	-1.07887	-3.52673	0.0010873	0.00711997	down STS vs. LTS
ENSG00000018625	ATP1A2	ATPase, Na+/K+ transporting, alpha 2 polypeptide	1q23.2	477	-2.01976	-3.53209	0.00107076	0.00705324	down STS vs. LTS
ENSG00000147255	IGSF1	immunoglobulin superfamily, member 1	Xq25	3547	-2.48321	-3.53612	0.00105845	0.00704452	down STS vs. LTS
ENSG00000135100	HNF1A	HNF1 homeobox A	12q24.2	6927	-1.3637	-3.53762	0.00105392	0.00703103	down STS vs. LTS
ENSG00000135424	ITGA7	integrin, alpha 7	12q13	3679	-1.14568	-3.53781	0.00105334	0.00703103	down STS vs. LTS
ENSG00000108370	RGS9	regulator of G-protein signaling 9	17q24	8787	-1.8813	-3.54203	0.00104069	0.00697949	down STS vs. LTS
ENSG00000135119	RNFT2	ring finger protein, transmembrane 2	12q24.22	84900	-1.27926	-3.54278	0.00103846	0.00697751	down STS vs. LTS
ENSG00000139910	NOVA1	neuro-oncological ventral antigen 1	14q	4857	-1.93386	-3.54578	0.00102956	0.00693425	down STS vs. LTS
ENSG00000076344	RGS11	regulator of G-protein signaling 11	16p13.3	8786	-1.71657	-3.54651	0.00102739	0.00693425	down STS vs. LTS
ENSG00000108924	HLF	hepatic leukemia factor	17q22	3131	-1.70341	-3.55258	0.00100968	0.00684624	down STS vs. LTS
ENSG00000178473	UCN3	urocortin 3	10p15.1	114131	-3.00665	-3.55479	0.00100329	0.00683084	down STS vs. LTS
ENSG00000147724	FAM135B	family with sequence similarity 135, member B	8q24.23	51059	-2.34301	-3.55712	0.000996609	0.00680996	down STS vs. LTS
ENSG00000143001	TMEM61	transmembrane protein 61	1p32.3	199964	-1.78189	-3.55912	0.000990894	0.00679499	down STS vs. LTS
ENSG00000177380	PPFIA3	protein tyrosine phosphatase, receptor type, f polypeptide (PTPRF), interacting protein (liprin), alpha 3	19q13.33	8541	-1.36478	-3.56814	0.000965531	0.00670055	down STS vs. LTS
ENSG00000177990	DPY19L2	dpy-19-like 2 (C. elegans)	12q14.2	283417	-1.65754	-3.57777	0.000939168	0.00659358	down STS vs. LTS
ENSG00000108830	RND2	Rho family GTPase 2	17q21	8153	-1.87707	-3.57903	0.00093576	0.00659358	down STS vs. LTS
ENSG00000133069	TMCC2	transmembrane and coiled-coil domain family 2	1q32.1	9911	-1.246	-3.58051	0.000931787	0.0065828	down STS vs. LTS
ENSG00000130477	UNC13A	unc-13 homolog A (C. elegans)	19p13.11	23025	-2.14046	-3.58116	0.000930038	0.0065828	down STS vs. LTS
ENSG00000235194	PPP1R3E	protein phosphatase 1, regulatory subunit 3E	14q11.2	90673	-1.10104	-3.59127	0.000903337	0.00647327	down STS vs. LTS
ENSG00000118160	SLC8A2	solute carrier family 8 (sodium/calcium exchanger), member 2	19q13.3	6543	-2.85347	-3.60065	0.00087922	0.00634681	down STS vs. LTS
ENSG00000132437	DDC	dopa decarboxylase (aromatic L-amino acid decarboxylase)	7p12.2	1644	-3.09342	-3.60861	0.00085926	0.00624274	down STS vs. LTS
ENSG00000118971	CCND2	cyclin D2	12p13	894	-1.17475	-3.61065	0.000854219	0.00624274	down STS vs. LTS
ENSG00000152931	PART1	prostate androgen-regulated transcript 1 (non-protein coding)	5q12.1	25859	-2.65884	-3.61177	0.000851466	0.0062425	down STS vs. LTS
ENSG00000214595	EML6	echinoderm microtubule associated protein like 6	2p16.1	400954	-1.45058	-3.61809	0.000836052	0.00616966	down STS vs. LTS
ENSG00000172348	RCAN2	regulator of calcineurin 2	6p12.3	10231	-1.31899	-3.6197	0.000832166	0.00615713	down STS vs. LTS
ENSG00000154319	FAM167A	family with sequence similarity 167, member A	8p23-p22	83648	-1.39115	-3.6234	0.000823304	0.00612671	down STS vs. LTS
ENSG00000136854	STXBP1	syntaxin binding protein 1	9q34.1	6812	-1.26201	-3.63426	0.000797841	0.00605431	down STS vs. LTS
ENSG00000128266	GNAZ	guanine nucleotide binding protein (G protein), alpha z polypeptide	22q11.22	2781	-1.64236	-3.64045	0.000783656	0.0059789	down STS vs. LTS
ENSG00000130222	GADD45G	growth arrest and DNA-damage-inducible, gamma	9q22.1-q22.2	10912	-1.41579	-3.64055	0.000783426	0.0059789	down STS vs. LTS
ENSG00000076864	RAP1GAP	RAP1 GTPase activating protein	1p36.1-p35	5909	-1.52449	-3.64323	0.000777368	0.00596325	down STS vs. LTS
ENSG00000166313	APBB1	amyloid beta (A4) precursor protein-binding, family B, member 1 (Fe65)	11p15	322	-1.26242	-3.65871	0.000743224	0.00584181	down STS vs. LTS
ENSG00000010319	SEMA3G	sema domain, immunoglobulin domain (Ig), short basic domain, secreted, (semaphorin) 3G	3p21.1	56920	-1.41103	-3.67485	0.000709172	0.00570435	down STS vs. LTS
ENSG00000183317	EPHA10	EPH receptor A10	1p34.3	284656	-1.56559	-3.68456	0.00068942	0.0056177	down STS vs. LTS
ENSG00000055118	KCNH2	potassium channel, voltage gated eag related subfamily H, member 2	7q36.1	3757	-2.08219	-3.6909	0.000676808	0.00555513	down STS vs. LTS
ENSG00000111110	PPM1H	protein phosphatase, Mg2+/Mn2+ dependent, 1H	12q14.1	57460	-1.08813	-3.69378	0.000671164	0.0055249	down STS vs. LTS
ENSG00000114790	ARHGEF26	Rho guanine nucleotide exchange factor (GEF) 26	3q25.2	26084	-1.35214	-3.69653	0.000665809	0.00552118	down STS vs. LTS
ENSG00000162426	SLC45A1	solute carrier family 45, member 1	1p36.23	50651	-1.23223	-3.69743	0.000664052	0.00551474	down STS vs. LTS
ENSG00000163618	CADPS	Ca++-dependent secretion activator	3p14.2	8618	-2.01627	-3.71416	0.000632427	0.00533543	down STS vs. LTS
ENSG00000145087	STXBP5L	syntaxin binding protein 5-like	3q13.33	9515	-2.44912	-3.71753	0.00062624	0.00533311	down STS vs. LTS
ENSG00000185442	FAM174B	family with sequence similarity 174, member B	15q26.1	400451	-1.15178	-3.72167	0.000618711	0.00530637	down STS vs. LTS
ENSG00000125895	TMEM74B	transmembrane protein 74B	20p13	55321	-1.57706	-3.72346	0.000615477	0.00529082	down STS vs. LTS
ENSG00000170899	GSTA4	glutathione S-transferase alpha 4	6p12.1	2941	-1.00426	-3.72511	0.000612512	0.00528146	down STS vs. LTS
ENSG00000166959	MS4A8	membrane-spanning 4-domains, subfamily A, member 8	11q12.2	83661	-2.57503	-3.72823	0.000606959	0.00525774	down STS vs. LTS
ENSG00000154545	MAGED4	melanoma antigen family D4	Xp11.22	728239	-1.598	-3.73087	0.000602281	0.00524539	down STS vs. LTS
ENSG00000104863	LIN7B	lin-7 homolog B (C. elegans)	19q13.3	64130	-1.16016	-3.73224	0.00059988	0.00524539	down STS vs. LTS
ENSG00000021300	PLEKHB1	pleckstrin homology domain containing, family B (evectins) member 1	11q13.5-q14.1	58473	-1.48836	-3.73249	0.000599444	0.00524539	down STS vs. LTS
ENSG00000171130	ATP6V0E2	ATPase, H+ transporting V0 subunit e2	7q36.1	155066	-1.39318	-3.73781	0.000590184	0.00520043	down STS vs. LTS
ENSG00000105409	ATP1A3	ATPase, Na+/K+ transporting, alpha 3 polypeptide	19q13.31	478	-2.25426	-3.75098	0.000567856	0.00513604	down STS vs. LTS
ENSG00000160460	SPTBN4	spectrin, beta, non-erythrocytic 4	19q13.13	57731	-2.16807	-3.75112	0.000567614	0.00513604	down STS vs. LTS
ENSG00000166562	SEC11C	SEC11 homolog C (S. cerevisiae)	18q21.32	90701	-1.37899	-3.75342	0.000563807	0.00512852	down STS vs. LTS
ENSG00000102003	SYP	synaptophysin	Xp11.23-p11.22	6855	-2.38041	-3.76139	0.000550778	0.00510065	down STS vs. LTS
ENSG00000151552	QDPR	quinoid dihydropteridine reductase	4p15.31	5860	-1.20814	-3.77516	0.000528961	0.00495407	down STS vs. LTS
ENSG00000141854	LOC113230	uncharacterized protein LOC113230	19p13.12	113230	-1.43208	-3.77925	0.000522646	0.00492106	down STS vs. LTS
ENSG00000003987	MTMR7	myotubularin related protein 7	8p22	9108	-2.00756	-3.78149	0.00051921	0.00491182	down STS vs. LTS
ENSG00000131477	RAMP2	receptor (G protein-coupled) activity modifying protein 2	17q12-q21.1	10266	-1.06973	-3.78522	0.000513552	0.00487621	down STS vs. LTS	yes
ENSG00000128271	ADORA2A	adenosine A2a receptor	22q11.23	135	-1.93848	-3.79237	0.00050286	0.00481596	down STS vs. LTS
ENSG00000124406	ATP8A1	ATPase, aminophospholipid transporter (APLT), class I, type 8A, member 1	4p13	10396	-1.37401	-3.79513	0.000498793	0.0048117	down STS vs. LTS
ENSG00000135324	MRAP2	melanocortin 2 receptor accessory protein 2	6q14.2	112609	-1.72504	-3.79706	0.000495966	0.00480649	down STS vs. LTS
ENSG00000152932	RAB3C	RAB3C, member RAS oncogene family	5q13	115827	-2.2533	-3.79781	0.000494872	0.00480416	down STS vs. LTS
ENSG00000174938	SEZ6L2	seizure related 6 homolog (mouse)-like 2	16p11.2	26470	-1.15921	-3.808	0.000480243	0.00472734	down STS vs. LTS
ENSG00000150627	WDR17	WD repeat domain 17	4q34	116966	-1.94663	-3.81271	0.000473625	0.00470627	down STS vs. LTS
ENSG00000236901	MIR600HG	MIR600 host gene	9q33.3	81571	-1.28082	-3.81465	0.000470923	0.00470136	down STS vs. LTS
ENSG00000176049	JAKMIP2	janus kinase and microtubule interacting protein 2	5q32	9832	-1.63758	-3.82246	0.000460204	0.00468359	down STS vs. LTS
ENSG00000179085	DPM3	dolichyl-phosphate mannosyltransferase polypeptide 3	1q22	54344	-1.03119	-3.82339	0.000458947	0.00468359	down STS vs. LTS
ENSG00000173404	INSM1	insulinoma-associated 1	20p11.2	3642	-3.34237	-3.83063	0.000449233	0.00464117	down STS vs. LTS
ENSG00000116396	KCNC4	potassium channel, voltage gated Shaw related subfamily C, member 4	1p21	3749	-1.05705	-3.83369	0.000445195	0.00462156	down STS vs. LTS
ENSG00000036530	CYP46A1	cytochrome P450, family 46, subfamily A, polypeptide 1	14q32.1	10858	-1.75528	-3.8386	0.000438783	0.0046066	down STS vs. LTS
ENSG00000066032	CTNNA2	catenin (cadherin-associated protein), alpha 2	2p12-p11.1	1496	-2.40538	-3.83936	0.000437794	0.0046066	down STS vs. LTS
ENSG00000183134	PTGDR2	prostaglandin D2 receptor 2	11q12-q13.3	11251	-2.33326	-3.84104	0.000435629	0.00459436	down STS vs. LTS
ENSG00000141258	SGSM2	small G protein signaling modulator 2	17p13.3	9905	-1.00859	-3.84144	0.000435115	0.00459436	down STS vs. LTS
ENSG00000135423	GLS2	glutaminase 2 (liver, mitochondrial)	12q13.3	27165	-1.74274	-3.84366	0.000432271	0.00458368	down STS vs. LTS
ENSG00000108309	RUNDC3A	RUN domain containing 3A	17q21.31	10900	-2.70447	-3.84759	0.000427278	0.00455386	down STS vs. LTS
ENSG00000189157	FAM47E	family with sequence similarity 47, member E	4q21.1	100129583	-1.19535	-3.85206	0.000421662	0.00454827	down STS vs. LTS
ENSG00000100604	CHGA	chromogranin A	14q32	1113	-3.80362	-3.86412	0.00040688	0.00446582	down STS vs. LTS
ENSG00000151778	SERP2	stress-associated endoplasmic reticulum protein family member 2	13q14.11	387923	-1.41031	-3.8787	0.000389673	0.00439353	down STS vs. LTS
ENSG00000165521	EML5	echinoderm microtubule associated protein like 5	14q31.3	161436	-1.28905	-3.87981	0.00038839	0.00439353	down STS vs. LTS
ENSG00000173826	KCNH6	potassium channel, voltage gated eag related subfamily H, member 6	17q23.3	81033	-3.21429	-3.88359	0.000384052	0.00439353	down STS vs. LTS
ENSG00000121653	MAPK8IP1	mitogen-activated protein kinase 8 interacting protein 1	11p11.2	9479	-1.58744	-3.89457	0.000371741	0.0043093	down STS vs. LTS
ENSG00000145569	FAM105A	family with sequence similarity 105, member A	5p15.2	54491	-1.38297	-3.89583	0.000370349	0.00430842	down STS vs. LTS
ENSG00000105613	MAST1	microtubule associated serine/threonine kinase 1	19p13.2	22983	-2.0064	-3.90768	0.000357534	0.00422038	down STS vs. LTS
ENSG00000183036	PCP4	Purkinje cell protein 4	21q22.2	5121	-2.58774	-3.9143	0.000350564	0.00418194	down STS vs. LTS
ENSG00000165810	BTNL9	butyrophilin-like 9	5q35.3	153579	-1.57624	-3.9219	0.000342727	0.00413216	down STS vs. LTS
ENSG00000181350	LRRC75A	leucine rich repeat containing 75A	17p11.2	388341	-1.41052	-3.92571	0.000338857	0.00411198	down STS vs. LTS
ENSG00000114631	PODXL2	podocalyxin-like 2	3q21.3	50512	-1.71243	-3.92837	0.000336188	0.00409492	down STS vs. LTS
ENSG00000166165	CKB	creatine kinase, brain	14q32	1152	-1.279	-3.93341	0.000331175	0.00408147	down STS vs. LTS
ENSG00000099889	ARVCF	armadillo repeat gene deleted in velocardiofacial syndrome	22q11.21	421	-1.46614	-3.94658	0.000318423	0.00401097	down STS vs. LTS
ENSG00000050438	SLC4A8	solute carrier family 4, sodium bicarbonate cotransporter, member 8	12q13.13	9498	-1.74314	-3.95063	0.000314597	0.00398058	down STS vs. LTS
ENSG00000164898	C7orf55	chromosome 7 open reading frame 55	7q34	154791	-1.06262	-3.95868	0.000307126	0.00394154	down STS vs. LTS
ENSG00000107954	NEURL1	neuralized E3 ubiquitin protein ligase 1	10q25.1	9148	-2.8384	-3.95868	0.000307123	0.00394154	down STS vs. LTS
ENSG00000167861	HID1	HID1 domain containing	17q25.1	283987	-1.43514	-3.97955	0.000288555	0.0037961	down STS vs. LTS
ENSG00000132563	REEP2	receptor accessory protein 2	5q31	51308	-2.00706	-3.98525	0.000283674	0.00375202	down STS vs. LTS
ENSG00000166257	SCN3B	sodium channel, voltage gated, type III beta subunit	11q23.3	55800	-1.81671	-3.99435	0.000276045	0.00370069	down STS vs. LTS
ENSG00000154265	ABCA5	ATP-binding cassette, sub-family A (ABC1), member 5	17q24.3	23461	-1.25626	-3.99452	0.000275911	0.00370069	down STS vs. LTS
ENSG00000198208	RPS6KL1	ribosomal protein S6 kinase-like 1	14q24.3	83694	-1.49464	-4.01652	0.000258295	0.00356458	down STS vs. LTS
ENSG00000107281	NPDC1	neural proliferation, differentiation and control, 1	9q34.3	56654	-1.39913	-4.02107	0.000254797	0.00355111	down STS vs. LTS
ENSG00000136842	TMOD1	tropomodulin 1	9q22.3	7111	-1.81137	-4.03413	0.000244992	0.00345163	down STS vs. LTS
ENSG00000160226	C21orf2	chromosome 21 open reading frame 2	21q22.3	755	-1.08873	-4.03486	0.000244458	0.00345163	down STS vs. LTS
ENSG00000147642	SYBU	syntabulin (syntaxin-interacting)	8q23.2	55638	-1.09715	-4.0473	0.000235479	0.00342005	down STS vs. LTS
ENSG00000132639	SNAP25	synaptosomal-associated protein, 25kDa	20p12-p11.2	6616	-2.38161	-4.05995	0.000226683	0.00334876	down STS vs. LTS
ENSG00000108576	SLC6A4	solute carrier family 6 (neurotransmitter transporter), member 4	17q11.2	6532	-2.55106	-4.06158	0.000225575	0.00334876	down STS vs. LTS
ENSG00000196123	KIAA0895L	KIAA0895-like	16q22.1	653319	-1.04211	-4.06358	0.000224223	0.00333995	down STS vs. LTS
ENSG00000005379	BZRAP1	benzodiazepine receptor (peripheral) associated protein 1	17q22-q23	9256	-1.49285	-4.08568	0.000209768	0.00319611	down STS vs. LTS
ENSG00000007402	CACNA2D2	calcium channel, voltage-dependent, alpha 2/delta subunit 2	3p21.3	9254	-2.69396	-4.09842	0.000201854	0.00313965	down STS vs. LTS
ENSG00000059915	PSD	pleckstrin and Sec7 domain containing	10q24	5662	-1.73838	-4.11005	0.000194887	0.00305661	down STS vs. LTS
ENSG00000198673	FAM19A2	family with sequence similarity 19 (chemokine (C-C motif)-like), member A2	12q14.1	338811	-1.55064	-4.11237	0.000193525	0.00304374	down STS vs. LTS
ENSG00000109501	WFS1	Wolfram syndrome 1 (wolframin)	4p16.1	7466	-1.20309	-4.11381	0.000192682	0.00303896	down STS vs. LTS
ENSG00000162415	ZSWIM5	zinc finger, SWIM-type containing 5	1p34.1	57643	-1.5589	-4.11982	0.000189213	0.00300107	down STS vs. LTS
ENSG00000141837	CACNA1A	calcium channel, voltage-dependent, P/Q type, alpha 1A subunit	19p13	773	-2.39188	-4.12202	0.00018796	0.0029896	down STS vs. LTS
ENSG00000127585	FBXL16	F-box and leucine-rich repeat protein 16	16p13.3	146330	-2.38736	-4.13507	0.000180679	0.00293976	down STS vs. LTS
ENSG00000126217	MCF2L	MCF.2 cell line derived transforming sequence-like	13q34	23263	-1.08362	-4.13891	0.000178588	0.00292311	down STS vs. LTS
ENSG00000120833	SOCS2	suppressor of cytokine signaling 2	12q	8835	-1.09817	-4.14081	0.000177562	0.00292261	down STS vs. LTS	yes
ENSG00000164199	ADGRV1	adhesion G protein-coupled receptor V1	5q13	84059	-2.76716	-4.15151	0.000171898	0.00286356	down STS vs. LTS
ENSG00000172824	CES4A	carboxylesterase 4A	16q22.1	283848	-1.70812	-4.15484	0.000170172	0.00285852	down STS vs. LTS
ENSG00000212694	LINC01089	long intergenic non-protein coding RNA 1089	12q24.31	338799	-1.46766	-4.15792	0.00016859	0.00285019	down STS vs. LTS
ENSG00000016082	ISL1	ISL LIM homeobox 1	5q11.1	3670	-2.00641	-4.16276	0.000166132	0.00282604	down STS vs. LTS
ENSG00000148123	LPPR1	lipid phosphate phosphatase-related protein type 1	9q31.1	54886	-2.55162	-4.16962	0.000162707	0.00280026	down STS vs. LTS
ENSG00000181031	RPH3AL	rabphilin 3A-like (without C2 domains)	17p13.3	9501	-1.3935	-4.17464	0.000160245	0.00277621	down STS vs. LTS
ENSG00000156414	TDRD9	tudor domain containing 9	14q32.33	122402	-1.96006	-4.1763	0.000159439	0.00277621	down STS vs. LTS
ENSG00000033627	ATP6V0A1	ATPase, H+ transporting, lysosomal V0 subunit a1	17q21	535	-1.01535	-4.17879	0.000158239	0.00277327	down STS vs. LTS
ENSG00000186231	KLHL32	kelch-like family member 32	6q16.1	114792	-2.33931	-4.17959	0.000157855	0.00277327	down STS vs. LTS
ENSG00000163704	PRRT3	proline-rich transmembrane protein 3	3p25.3	285368	-1.45694	-4.20096	0.000147924	0.00266953	down STS vs. LTS
ENSG00000130518	KIAA1683	KIAA1683	19p13.1	80726	-1.69417	-4.20097	0.000147921	0.00266953	down STS vs. LTS
ENSG00000116675	DNAJC6	DnaJ (Hsp40) homolog, subfamily C, member 6	1p31.3	9829	-1.88361	-4.20774	0.000144905	0.00265764	down STS vs. LTS
ENSG00000168237	GLYCTK	glycerate kinase	3p21.1	132158	-1.12806	-4.2102	0.000143825	0.00264646	down STS vs. LTS
ENSG00000241404	EGFL8	EGF-like-domain, multiple 8	6p21.32	80864	-1.28048	-4.21379	0.000142259	0.00264356	down STS vs. LTS
ENSG00000139631	CSAD	cysteine sulfinic acid decarboxylase	12q13.11-q14.3	51380	-1.1194	-4.21943	0.000139838	0.00263143	down STS vs. LTS
ENSG00000100307	CBX7	chromobox homolog 7	22q13.1	23492	-1.15399	-4.22442	0.000137729	0.00263143	down STS vs. LTS
ENSG00000162989	KCNJ3	potassium channel, inwardly rectifying subfamily J, member 3	2q24.1	3760	-2.67972	-4.22656	0.000136829	0.00263143	down STS vs. LTS
ENSG00000215018	COL28A1	collagen, type XXVIII, alpha 1	7p21.3	340267	-2.25851	-4.23016	0.000135338	0.00263143	down STS vs. LTS	yes
ENSG00000187486	KCNJ11	potassium channel, inwardly rectifying subfamily J, member 11	11p15.1	3767	-2.1517	-4.24141	0.000130774	0.00257459	down STS vs. LTS
ENSG00000241388	HNF1A-AS1	HNF1A antisense RNA 1	12q24.31	283460	-2.1269	-4.24427	0.000129636	0.00256827	down STS vs. LTS
ENSG00000074370	ATP2A3	ATPase, Ca++ transporting, ubiquitous	17p13.3	489	-1.96632	-4.2633	0.000122318	0.00251358	down STS vs. LTS
ENSG00000095397	DFNB31	deafness, autosomal recessive 31	9q32	25861	-1.11245	-4.27294	0.000118767	0.00249577	down STS vs. LTS
ENSG00000137166	FOXP4	forkhead box P4	6p21.1	116113	-1.2261	-4.2848	0.000114537	0.00247092	down STS vs. LTS
ENSG00000136828	RALGPS1	Ral GEF with PH domain and SH3 binding motif 1	9q33.3	9649	-1.23733	-4.31335	0.000104947	0.00237314	down STS vs. LTS
ENSG00000130653	PNPLA7	patatin-like phospholipase domain containing 7	9q34.3	375775	-1.40541	-4.31565	0.000104208	0.00236592	down STS vs. LTS
ENSG00000198794	SCAMP5	secretory carrier membrane protein 5	15q24.2	192683	-1.81813	-4.31757	0.000103597	0.00236157	down STS vs. LTS
ENSG00000118276	B4GALT6	UDP-Gal:betaGlcNAc beta 1,4- galactosyltransferase, polypeptide 6	18q11	9331	-1.03684	-4.31801	0.000103457	0.00236157	down STS vs. LTS	yes
ENSG00000156298	TSPAN7	tetraspanin 7	Xp11.4	7102	-2.19022	-4.33649	9.77545e-05	0.00232242	down STS vs. LTS
ENSG00000135097	MSI1	musashi RNA-binding protein 1	12q24	4440	-2.09649	-4.34121	9.63492e-05	0.00231205	down STS vs. LTS
ENSG00000148408	CACNA1B	calcium channel, voltage-dependent, N type, alpha 1B subunit	9q34	774	-3.09693	-4.34593	9.49622e-05	0.00231171	down STS vs. LTS
ENSG00000105808	RASA4	RAS p21 protein activator 4	7q22	10156	-1.25436	-4.36769	8.88194e-05	0.00222746	down STS vs. LTS
ENSG00000070182	SPTB	spectrin, beta, erythrocytic	14q23-q24.2	6710	-1.65926	-4.36808	8.87104e-05	0.00222746	down STS vs. LTS
ENSG00000254402	LRRC24	leucine rich repeat containing 24	8q24.3	441381	-2.18374	-4.37636	8.64795e-05	0.00222397	down STS vs. LTS
ENSG00000220205	VAMP2	vesicle-associated membrane protein 2 (synaptobrevin 2)	17p13.1	6844	-1.15198	-4.37931	8.56995e-05	0.00222397	down STS vs. LTS
ENSG00000171817	ZNF540	zinc finger protein 540	19q13.12	163255	-1.69217	-4.39436	8.18188e-05	0.00221484	down STS vs. LTS
ENSG00000131831	RAI2	retinoic acid induced 2	Xp22	10742	-1.32481	-4.40405	7.94117e-05	0.00219737	down STS vs. LTS
ENSG00000076555	ACACB	acetyl-CoA carboxylase beta	12q24.11	32	-1.36268	-4.40959	7.80651e-05	0.00219737	down STS vs. LTS
ENSG00000125798	FOXA2	forkhead box A2	20p11	3170	-1.60928	-4.41156	7.75928e-05	0.00219737	down STS vs. LTS
ENSG00000171435	KSR2	kinase suppressor of ras 2	12q24.22-q24.23	283455	-2.01285	-4.41712	7.62738e-05	0.00219737	down STS vs. LTS
ENSG00000167037	SGSM1	small G protein signaling modulator 1	22q11.23	129049	-2.01311	-4.43821	7.14672e-05	0.0021179	down STS vs. LTS
ENSG00000198944	SOWAHA	sosondowah ankyrin repeat domain family member A	5q31.1	134548	-2.24614	-4.44998	6.89139e-05	0.00208661	down STS vs. LTS
ENSG00000126562	WNK4	WNK lysine deficient protein kinase 4	17q21-q22	65266	-2.59647	-4.47342	6.40955e-05	0.00203895	down STS vs. LTS
ENSG00000132359	RAP1GAP2	RAP1 GTPase activating protein 2	17p13.3	23108	-1.29841	-4.48026	6.2753e-05	0.00201906	down STS vs. LTS
ENSG00000188613	NANOS1	nanos homolog 1 (Drosophila)	10q26.11	340719	-1.22475	-4.48294	6.22337e-05	0.00201386	down STS vs. LTS
ENSG00000099622	CIRBP	cold inducible RNA binding protein	19p13.3	1153	-1.0689	-4.49778	5.94379e-05	0.00196864	down STS vs. LTS
ENSG00000166432	ZMAT1	zinc finger, matrin-type 1	Xq21	84460	-1.57269	-4.51288	5.67204e-05	0.0019239	down STS vs. LTS
ENSG00000167964	RAB26	RAB26, member RAS oncogene family	16p13.3	25837	-2.55052	-4.52586	5.44813e-05	0.00188197	down STS vs. LTS
ENSG00000112320	SOBP	sine oculis binding protein homolog (Drosophila)	6q21	55084	-1.34707	-4.53063	5.36807e-05	0.00186576	down STS vs. LTS
ENSG00000259974	LINC00261	long intergenic non-protein coding RNA 261	20p11.21	140828	-3.05109	-4.53601	5.27919e-05	0.00184626	down STS vs. LTS
ENSG00000172379	ARNT2	aryl-hydrocarbon receptor nuclear translocator 2	15q24	9915	-1.48992	-4.5423	5.177e-05	0.001837	down STS vs. LTS
ENSG00000153291	SLC25A27	solute carrier family 25, member 27	6p12.3	9481	-1.68329	-4.54634	5.11248e-05	0.001837	down STS vs. LTS
ENSG00000188760	TMEM198	transmembrane protein 198	2q35	130612	-1.40011	-4.54672	5.10644e-05	0.001837	down STS vs. LTS
ENSG00000116299	KIAA1324	KIAA1324	1p13.3	57535	-3.12233	-4.55067	5.04421e-05	0.001837	down STS vs. LTS
ENSG00000184515	BEX5	brain expressed, X-linked 5	Xq22.1	340542	-1.93531	-4.56449	4.832e-05	0.001837	down STS vs. LTS
ENSG00000178467	P4HTM	prolyl 4-hydroxylase, transmembrane (endoplasmic reticulum)	3p21.31|3p21.3	54681	-1.23154	-4.5661	4.80791e-05	0.001837	down STS vs. LTS
ENSG00000104490	NCALD	neurocalcin delta	8q22.2	83988	-1.40547	-4.57894	4.61973e-05	0.001837	down STS vs. LTS
ENSG00000167740	CYB5D2	cytochrome b5 domain containing 2	17p13.2	124936	-1.04805	-4.6051	4.2583e-05	0.00181848	down STS vs. LTS
ENSG00000139438	FAM222A	family with sequence similarity 222, member A	12q24.11	84915	-2.32859	-4.60729	4.22931e-05	0.00181848	down STS vs. LTS
ENSG00000248487	ABHD14A	abhydrolase domain containing 14A	3p21.1	25864	-1.28116	-4.65928	3.59599e-05	0.00173372	down STS vs. LTS
ENSG00000114654	EFCC1	EF-hand and coiled-coil domain containing 1	3q21.3	79825	-1.51159	-4.70431	3.12369e-05	0.00164375	down STS vs. LTS
ENSG00000186648	LRRC16B	leucine rich repeat containing 16B	14q11.2	90668	-2.28652	-4.77589	2.49579e-05	0.00163142	down STS vs. LTS
ENSG00000120832	MTERF2	mitochondrial transcription termination factor 2	12q24.1	80298	-1.00803	-4.82073	2.16776e-05	0.0014885	down STS vs. LTS
ENSG00000165995	CACNB2	calcium channel, voltage-dependent, beta 2 subunit	10p12	783	-1.98696	-4.86554	1.8826e-05	0.00141817	down STS vs. LTS
ENSG00000102981	PARD6A	par-6 family cell polarity regulator alpha	16q22.1	50855	-1.20575	-4.87386	1.83384e-05	0.00141817	down STS vs. LTS
ENSG00000178538	CA8	carbonic anhydrase VIII	8q12.1	767	-2.44189	-4.91388	1.61642e-05	0.00140068	down STS vs. LTS
ENSG00000113494	PRLR	prolactin receptor	5p13.2	5618	-2.37708	-4.95443	1.42211e-05	0.00135717	down STS vs. LTS
ENSG00000184545	DUSP8	dual specificity phosphatase 8	11p15.5	1850	-1.47708	-4.9701	1.35334e-05	0.00134513	down STS vs. LTS
ENSG00000163815	CLEC3B	C-type lectin domain family 3, member B	3p22-p21.3	7123	-1.9497	-5.05147	1.04599e-05	0.00127278	down STS vs. LTS
ENSG00000101333	PLCB4	phospholipase C, beta 4	20p12	5332	-1.74489	-5.16215	7.3605e-06	0.000986758	down STS vs. LTS	yes
ENSG00000157388	CACNA1D	calcium channel, voltage-dependent, L type, alpha 1D subunit	3p14.3	776	-1.83083	-5.22304	6.06389e-06	0.00092175	down STS vs. LTS
ENSG00000180354	MTURN	maturin, neural progenitor differentiation regulator homolog (Xenopus)	7p14.3	222166	-1.37923	-5.95557	5.80937e-07	0.000545168	down STS vs. LTS	yes
