# Supplementary material for: A 25-gene classifier predicts overall survival in resectable pancreatic cancer
Source: BMC Med. 2017 Sep 20;15:170. doi: 10.1186/s12916-017-0936-z (PMC5606023; doi:10.1186/s12916-017-0936-z)
Supplement: Supplementary file 5 — Ontology analysis of the 1400 genes differentially expressed between the short-term survivor (STS) and long-term survivor (LTS) samples of the learning set. Ontology analysis of the 1400 genes differentially expressed between the STS and LTS samples of the learning set. (XLS 3728 kb) [file 12916_2017_936_MOESM5_ESM.xls]

## Sheet: Table S3
Supplementary Table 3: Ontology analysis of the 1,400 genes differentially expressed between the STS samples and LTS samples of the learning set
GO:BP TermsID	GO:BP Terms	up STS vs. LTS			down STS vs. LTS
		N	Genes	p-value	N	Genes	p-value
GO:0030198	extracellular matrix organization	70	ADAM17,ITGA3,COL17A1,ITGA6,SPP1,CD44,ITGB4,CTSV,LAMA3,ADAM9,ITGB7,MMP14,FN1,LEPREL1,SERPINB5,ITGB2,TGFB2,COL11A1,ERO1L,ITGAM,PLOD2,VCAN,LAMC2,SDC1,ITGB3,ITGA2,COL7A1,SERPINH1,COL8A1,TNC,B4GALT1,LAMB3,COL5A1,ICAM1,LOX,COL1A1,PLEC,COL6A3,ADAMTSL4,MMP9,POSTN,SERPINE1,ITGB6,COL1A2,COL4A5,COL3A1,TGFBI,ITGA5,COL5A2,KLK7,SDC4,MMP10,ADAMTS14,ADAM8,MMP13,COL12A1,ITGA11,MFAP5,MFAP2,DDR2,FBN1,COL8A2,THBS1,M…	9.15456e-26
GO:0007155	cell adhesion	75	ADAM17,ITGA3,ITGA6,SPP1,CD44,CDH3,ITGB4,LAMA3,ADAM9,LY6D,MUC16,ITGB7,CD300A,DSG2,ADAM12,EPHA2,FN1,ITGB2,ITGAM,NRP2,HAPLN3,VCAN,LAMC2,TINAGL1,PKP1,ITGB3,ITGA2,COL7A1,COL8A1,HAS3,TNC,B4GALT1,LAMB3,COL5A1,THBS2,ICAM1,EFNB2,WISP1,DSC3,OLR1,SELPLG,EFNB1,LOXL2,PTPRU,COL6A3,SIGLEC10,CCR1,TPBG,ACKR3,POSTN,ITGB6,FAT1,TGFBI,ITGA5,TROAP,FAP,TNFAIP6,FERMT1,GPNMB,MSLN,CLCA2,DSC2,COL12A1,SPOCK1,KAL1,ITGA11,DDR…	2.46484e-22
GO:0022617	extracellular matrix disassembly	35	ADAM17,COL17A1,SPP1,CD44,CTSV,LAMA3,ADAM9,MMP14,FN1,COL11A1,LAMC2,CAPG,COL7A1,COL8A1,LAMB3,COL5A1,COL1A1,COL6A3,MMP9,COL1A2,COL4A5,COL3A1,COL5A2,KLK7,MMP10,LCP1,ADAM8,MMP13,COL12A1,FBN1,COL8A2,MMP2,MMP1,COL10A1,MMP11	2.70446e-18
GO:0008544	epidermis development	25	COL17A1,SCEL,CRABP2,LAMA3,SPRR1B,KRT5,KRT14,KRT17,GJB5,KRT16,LAMC2,SPRR3,COL7A1,KRT15,EVPL,EMP1,LAMB3,PTHLH,KLK7,CST6,SPRR1A,GRHL2,EDAR,CASP14,POU2F3	1.04381e-17
GO:0030574	collagen catabolic process	26	ADAM17,COL17A1,ADAM9,MMP14,COL11A1,COL7A1,COL8A1,COL5A1,COL1A1,COL6A3,MMP9,COL1A2,COL4A5,COL3A1,COL5A2,KLK6,MRC2,MMP10,ADAMTS14,MMP13,COL12A1,COL8A2,MMP2,MMP1,COL10A1,MMP11	2.78021e-17
GO:0006955	immune response	50	MICB,FCGR3A,IL1RN,SLC11A1,FCGR2B,AQP9,TNFRSF10A,IL18,FYB,TLR2,IL1RAP,IL1A,IL2RA,SEMA3C,TINAGL1,LY75,CD86,C3,C1QC,TNFRSF10B,SLPI,CXCL10,OAS3,CCR1,CCL20,CXCL9,GBP2,CXCL6,OAS2,CXCL8,CXCL11,PTAFR,TNFRSF6B,IL1R2,SEMA7A,OAS1,AIM2,SECTM1,HLA-G,HLA-DRB1,CXCL5,DEFB1,HLA-DQB1,IFI44L,HLA-DOA,THBS1,TNFSF11,TNFSF9,LIF,CXCL1	1.43809e-16
GO:0006954	inflammatory response	52	SPP1,SLC11A1,ANXA1,TNFRSF10A,CHI3L1,IFI16,IL18,KRT16,ITGB2,TLR2,IL1RAP,IL1A,IL2RA,REL,HRH1,SDC1,CD180,LY75,AXL,C3,TLR3,GBP5,CYBA,OLR1,RIPK2,TNFRSF10B,S100A9,CXCL10,CCR1,SIGLEC1,CCL20,CXCL9,IRAK2,CXCL6,CXCL8,CXCL11,PTAFR,ITGB6,TNFRSF6B,CYP4F11,SEMA7A,SPHK1,TNFAIP6,AIM2,NLRP2,ADAM8,ECM1,CXCL5,BMPR1B,PTGS2,THBS1,CXCL1	2.33712e-16
GO:0030199	collagen fibril organization	19	ANXA2,TGFB2,COL11A1,SERPINH1,COL5A1,LOX,LOXL2,COL1A1,COL1A2,COL3A1,FOXC1,COL5A2,ADAMTS14,COL12A1,DDR2,CYP1B1,SFRP2,GREM1,MMP11	6.75959e-16
GO:0018149	peptide cross-linking	10	TGM2,SPRR1B,ANXA1,FN1,SPRR3,EVPL,CSTA,COL3A1,SPRR1A,THBS1	1.23177e-10
GO:0006935	chemotaxis	22	PLAU,TYMP,LSP1,CMTM7,FPR1,CXCL10,CCR1,CCL20,ACKR3,CXCL9,FOSL1,CXCL6,PLAUR,CXCL8,CXCL11,PTAFR,FPR3,KAL1,CXCL5,DEFB1,CXCL17,CXCL1	2.34415e-10
GO:0010951	negative regulation of endopeptidase activity	23	SERPINB7,CD109,A2ML1,SERPINB5,PTTG1,COL7A1,SERPINH1,C3,CSTA,SLPI,COL6A3,SERPINE1,PI3,TFPI,SERPINB2,CST6,SERPINB4,SPOCK1,KAL1,SERPINB3,BST2,SPINK5,TFPI2	6.64833e-10
GO:0030216	keratinocyte differentiation	14	SCEL,TP63,EREG,ADAM9,SPRR1B,ANXA1,EPHA2,YAP1,KRT16,SPRR3,EVPL,CSTA,SPRR1A,POU2F3	3.23815e-09
GO:0010466	negative regulation of peptidase activity	8	PTTG1,CSTA,PI15,TFPI,SERPINB4,ECM1,KAL1,SERPINB3	1.47219e-08
GO:0001501	skeletal system development	22	TP63,EPHA2,PITX1,HAPLN3,VCAN,COL1A1,RUNX1,TRPS1,MMP9,POSTN,PTHLH,COL1A2,COL3A1,FOXC1,COL5A2,COL12A1,BMPR1B,FBN1,COL10A1,CDH11,GLI2,COMP	2.50666e-08
GO:0007160	cell-matrix adhesion	19	ITGA3,COL17A1,ITGA6,LIMS1,CD44,ITGB4,ADAM9,ITGB7,ADAMTS12,ITGB2,ITGB3,ITGA2,MUC4,LYPD3,SIGLEC1,ITGB6,COL3A1,MSLN,ITGA11	1.2971e-07
GO:0000278	mitotic cell cycle	50	INCENP,PLK4,CCNA2,KIF18A,RBL1,TOP2A,CCNB1,CENPE,CENPU,KIF20A,MCM4,BUB1,CDC6,NDC80,CDCA5,PLK1,KIF23,CASC5,NCAPH,NCAPG,AURKA,CCNB2,MAD2L1,CENPF,UBE2C,RRM2,BIRC5,AJUBA,MCM2,FOXM1,CDK1,PSMB9,KIF18B,CDC20,BUB1B,MYBL2,KIF2C,PTTG1,GINS1,NEK2,E2F1,NUF2,AURKB,CDCA8,CDK6,CDC45,ESPL1,CDT1,PKMYT1,CENPM	1.71406e-07
GO:0008283	cell proliferation	42	EGFR,FAM83A,MET,TGFA,DDIT4,TPX2,DLGAP5,BUB1,FSCN1,BCAT1,PLK1,KIF15,MKI67,CENPF,MELK,YAP1,IFI16,CKS2,KRT16,BUB1B,FAM83B,TGFB2,KIF2C,IL1A,IL2RA,ZFP36L1,AREG,EMP1,FAM83D,EPS8,TSPO,TGFBI,FOXC1,LAMP3,SIX1,BST2,TACSTD2,GRHL2,TNFSF9,GLI2,CXCL1,EHF	1.85809e-07
GO:0031124	mRNA 3-end processing	600	GPR87,ADAM17,ITGA3,COL17A1,S100A2,P2RY2,SNAI2,RAC2,TMOD3,UNC13D,BRCA2,SLC37A2,NAMPT,SLC16A3,TP63,DHRS9,EREG,PLK4,PRR11,EGFR,OSMR,MYOF,KRT6A,P4HA1,PLAU,CCNA2,KIF18A,MPZL2,HMGA2,SLC16A1,RHOD,MICB,ITGA6,HMMR,FCGR3A,LIMS1,RBL1,PLS3,CRABP2,TOP2A,CCNB1,LDHA,CENPE,SPP1,MET,TGFA,CD44,CENPU,ABCA12,DDIT4,TPX2,ADM,SLC20A1,CDCA2,RAB38,KIF11,CDH3,MSN,FRRS1,TREM1,AHNAK,CHST11,ARNTL2,TGM2,PBK,BUB1,CLEC5A,B3GNT5…	2.19176e-07
GO:0008284	positive regulation of cell proliferation	45	ADAM17,RAC2,NAMPT,EREG,EGFR,OSMR,KRT6A,PLAU,HMGA2,FGFBP1,TGFA,ADM,KIF14,TTK,HILPDA,KIF20B,BIRC5,YAP1,PRC1,FOXM1,FN1,CDC20,TGFB2,SP6,CD86,AREG,ALDH3A1,TNC,PDGFC,CXCL10,FOSL1,WNT7B,AKR1C2,PTHLH,MST1R,CTSH,CLCF1,RUNX2,CXCL5,SERPINB3,IL6ST,SFRP2,GREM1,LIF,FGF19	3.2622e-07
GO:0001525	angiogenesis	32	EREG,PLAU,TGFA,ANXA2,MMP14,ANGPTL4,EPHA2,CASP8,SRPX2,IL18,FN1,TYMP,TGFB2,NRP2,KLF5,CAV1,COL8A1,PLCD3,ACKR3,SERPINE1,CXCL8,TGFBI,ITGA5,FAP,WNT7A,ADAM8,ECM1,CXCL17,COL8A2,PTGS2,MMP2,CYP1B1	3.3093e-07
GO:0002063	chondrocyte development	7	CHST11,COL11A1,SULF2,SULF1,RUNX2,BMPR1B,SFRP2	3.76362e-07
GO:0000070	mitotic sister chromatid segregation	9	KIF18A,NDC80,PLK1,MAD2L1,KIF18B,NUSAP1,KIFC1,NEK2,ESPL1	5.37221e-07
GO:0002690	positive regulation of leukocyte chemotaxis	7	ADAM17,CXCL10,CXCL9,CXCL6,CXCL11,CXCL5,CXCL1	8.26493e-07
GO:0007067	mitotic nuclear division	33	INCENP,CCNA2,HMGA2,TPX2,CDCA2,KIF11,ANLN,PBK,BUB1,ASPM,SKA3,CDC6,NDC80,CDCA5,PLK1,KIF15,CASC5,AURKA,CCNB2,KIF20B,CENPF,BIRC5,CDK1,CDC20,BUB1B,KIF2C,PTTG1,NEK2,FAM83D,RCC1,NUF2,AURKB,PKMYT1	9.62495e-07
GO:0008285	negative regulation of cell proliferation	43	EREG,FGFBP1,ADM,CDC6,NOTCH2,PTGES,ALOX15B,REST,LEPREL1,PTPN14,TGFB2,IL1A,TES,EMP3,RARRES3,IGFBP3,CDKN3,B4GALT1,S100A11,CDK6,GJB6,PTPRU,RUNX1,TGIF1,IGFBP6,FOSL1,IFITM1,PTHLH,CXCL8,IFIT3,ASPH,TFAP2A,HMGA1,GPNMB,INHBA,GATA3,PTGS2,CYP1B1,SFRP2,WT1,LIF,CXCL1,RARRES1	1.69138e-06
GO:0001503	ossification	14	EGFR,SPP1,COL11A1,FSTL3,IFITM1,MMP9,FOXC1,COL5A2,TWIST1,ECM1,RUNX2,DDR2,TNFSF11,CDH11	2.0759e-06
GO:0007596	blood coagulation	49	ITGA3,RAC2,SLC16A3,GNA15,PLAU,KIF18A,SLC16A1,ITGA6,CENPE,CD44,KIF11,TREM1,DGKH,KIF15,KIF23,FN1,CD84,ITGB2,TGFB2,ITGAM,KIF2C,KIFC1,KIF4A,ITGB3,ITGA2,CAV1,FCER1G,RACGAP1,C3,OLR1,SELPLG,COL1A1,SERPINE1,PLAUR,COL1A2,ITGA5,APBB1IP,TFPI,SERPINB2,CYP4F11,PLAT,ITPR3,SLC7A11,F3,GATA3,THBS1,MMP1,TFPI2,CEACAM6	2.54583e-06
GO:0007229	integrin-mediated signaling pathway	15	ITGA3,ITGA6,ITGB4,ADAM9,ITGB7,ITGB2,ITGAM,ITGB3,ITGA2,FCER1G,ITGB6,COL3A1,ITGA5,SEMA7A,ITGA11	5.17129e-06
GO:0015718	monocarboxylic acid transport	4	SLC16A3,SLC16A1,SLC16A5,SLC16A4	7.59996e-06
GO:0000281	mitotic cytokinesis	8	KIF20A,ANLN,CEP55,PLK1,KIF23,NUSAP1,KIF4A,RACGAP1	1.37232e-05
GO:0010575	positive regulation of vascular endothelial growth factor production	8	ADORA2B,IL1A,C3,SULF2,SULF1,IL6ST,PTGS2,CYP1B1	1.37232e-05
GO:0019221	cytokine-mediated signaling pathway	31	EREG,FLNB,CD44,IL20RB,IFI27,IL1RAP,IL1A,GBP1,ICAM1,IFI30,XAF1,OAS3,CCR1,GBP2,OAS2,IFITM1,PTAFR,MT2A,IFIT3,IL1R2,OAS1,OASL,DUOX1,HLA-G,CLCF1,HLA-DRB1,F3,HLA-DQB1,IL6ST,BST2,TNFSF11	1.50912e-05
GO:0007059	chromosome segregation	14	INCENP,TOP2A,CENPE,CDCA2,KIF11,BUB1,SKA3,NDC80,HJURP,CENPF,BIRC5,NEK2,RCC1,NUF2	1.57658e-05
GO:0008584	male gonad development	12	HMGA2,ASPM,MMP14,FSTL3,FANCA,YBX3,TFAP2C,INHBA,GATA3,SIX4,SFRP2,WT1	1.75327e-05
GO:0016337	single organismal cell-cell adhesion	15	EGFR,LIMS1,CD44,CDH3,SRPX2,PKP1,KIRREL,ICAM1,CSTA,PTPRU,SIGLEC1,PKP3,FAT1,ADAM8,COL8A2	2.04655e-05
GO:0071222	cellular response to lipopolysaccharide	15	P2RY2,PLAU,ADAM9,IL18,CD180,CD86,AXL,ICAM1,CXCL10,TSPO,CCL20,GSTP1,SERPINE1,CXCL8,LCN2	2.4512e-05
GO:0007019	microtubule depolymerization	4	KIF18A,KIF14,KIF18B,KIF2C	2.51241e-05
GO:0001942	hair follicle development	9	EGFR,CELSR1,CD109,DKK1,TGFB2,WNT10A,TFAP2C,INHBA,EDAR	5.20172e-05
GO:0007080	mitotic metaphase plate congression	9	KIF18A,CCNB1,CENPE,CDCA5,CEP55,KIF14,KIF2C,KIFC1,CDCA8	5.20172e-05
GO:0090307	mitotic spindle assembly	8	TPX2,KIF11,BIRC5,MYBL2,BIRC3,KIFC1,NEK2,RACGAP1	5.68088e-05
GO:0010839	negative regulation of keratinocyte proliferation	5	SNAI2,CTSV,CD109,SFN,EFNB2	5.81395e-05
GO:0002675	positive regulation of acute inflammatory response	4	OSMR,ALOX5AP,ADAM8,IL6ST	6.32867e-05
GO:0006957	complement activation, alternative pathway	4	VSIG4,C3,CFB,CFH	6.32867e-05
GO:0006968	cellular defense response	8	CLEC5A,ADORA2B,NCF2,LSP1,CXCL9,FOSL1,MNDA,HLA-G	7.75104e-05
GO:0016266	O-glycan processing	11	B3GNT5,MUC16,MUC4,ST3GAL1,GALNT5,MUC5B,MUC21,ST6GALNAC2,ST6GAL2,B3GNT3,GXYLT2	8.64198e-05
GO:0009612	response to mechanical stimulus	10	CCNB1,MMP14,CHI3L1,HSPA6,FOSL1,COL3A1,TRPV4,F3,MMP13,GLI2	9.10794e-05
GO:0001502	cartilage condensation	5	TGFB2,COL11A1,WNT7A,BARX2,BMPR1B	0.000101854
GO:0001649	osteoblast differentiation	15	SNAI2,SPP1,EPHA2,CYP24A1,VCAN,IGFBP3,TNC,COL1A1,SEMA7A,MRC2,GPNMB,TWIST1,RUNX2,ITGA11,GLI2	0.000106776
GO:0009615	response to virus	15	HMGA2,DDX60,CDK6,OAS3,FOSL1,OAS2,IFITM1,MST1R,IFIT3,OAS1,OASL,HMGA1,GATA3,BST2,LCN2	0.000106776
GO:0009653	anatomical structure morphogenesis	14	EREG,MPZL2,IGF2BP2,FOXM1,PITX1,IGF2BP3,EFNB2,FOXL1,FAT1,CST6,TBX6,GATA3,SIX4,FBN1	0.000112763
GO:0019886	antigen processing and presentation of exogenous peptide antigen via MHC class II	15	KIF18A,CENPE,KIF11,CTSV,KIF15,KIF23,AP1S3,KIF2C,KIF4A,FCER1G,RACGAP1,IFI30,HLA-DRB1,HLA-DQB1,HLA-DOA	0.000123844
GO:0007094	mitotic spindle assembly checkpoint	8	BUB1,PLK1,TTK,MAD2L1,CENPF,UBE2C,CDC20,BUB1B	0.00013817
GO:1904659	glucose transmembrane transport	4	SLC2A1,SLC2A3,SLC2A5,SLC2A10	0.00025419
GO:0030101	natural killer cell activation	3	CASP8,IL18,SLAMF7	0.000270056
GO:0030203	glycosaminoglycan metabolic process	16	HMMR,CD44,CHST11,GPC1,VCAN,SDC1,HAS3,B4GALT1,CEMIP,ST3GAL1,FOXC1,SDC4,CHSY3,HS3ST1,B3GNT3,CHST6	0.000286632
GO:0071407	cellular response to organic cyclic compound	9	SLC16A1,CCNB1,MSR1,CASP8,IL18,CYBA,LGALS1,CYP1B1,GLI2	0.000289664
GO:0007159	leukocyte cell-cell adhesion	6	MSN,NT5E,ITGB2,EZR,ICAM1,ITGA5	0.000300736
GO:0009611	response to wounding	9	ADM,ITGB4,FN1,TGFB2,TNC,SLC1A3,CCR1,KLK8,KLK6	0.000357654
GO:0030593	neutrophil chemotaxis	9	SPP1,TREM1,ITGB2,TGFB2,ITGAM,FCER1G,S100A9,CCL20,CXCL8	0.000357654
GO:0090026	positive regulation of monocyte chemotaxis	4	CXCL10,CCR1,S100A14,SERPINE1	0.000440333
GO:0030855	epithelial cell differentiation	11	DHRS9,KRT14,CDK1,AKR1C2,PTHLH,KRT4,SIX1,RHCG,SPINK5,WT1,EHF	0.00045634
GO:0006952	defense response	9	CD84,HSPA6,KCNN4,TAP1,CXCL9,MST1R,INHBA,GATA3,COLEC12	0.000533805
GO:0000082	G1/S transition of mitotic cell cycle	19	CCNB1,MCM4,CDC6,CDCA5,BCAT1,RRM2,MCM2,CDK1,PSMB9,E2F1,RCC1,CDKN3,CDK6,CDC45,CDT1,PKMYT1,IQGAP3,GPR132,INHBA	0.00053842
GO:0031069	hair follicle morphogenesis	6	TP63,CTSV,KRT17,TGFB2,RUNX1,WNT10A	0.000563372
GO:0006956	complement activation	5	C3,C1QC,C1QB,CFB,CFH	0.00058215
GO:0002544	chronic inflammatory response	3	PTGES,S100A9,THBS1	0.000596631
GO:0006569	tryptophan catabolic process	3	KYNU,TDO2,IDO1	0.000596631
GO:0008347	glial cell migration	3	TGFB2,VCAN,TSPO	0.000596631
GO:0009888	tissue development	3	TRPS1,POSTN,WT1	0.000596631
GO:0019372	lipoxygenase pathway	3	ALOX15B,ALOX5AP,PTGS2	0.000596631
GO:0007165	signal transduction	75	RAC2,NAMPT,EGFR,FLNB,PLAU,HMGA2,FGFBP1,CRABP2,MET,ADM,SLC20A1,CLEC5A,DEPDC1,FCGR2B,ARHGAP11A,PTGES,ANXA1,CD300A,TNFRSF10A,INPP4B,BCAR3,KRT17,SFN,DAPP1,FYB,TLR2,RASA2,PKP1,CLIC3,NMU,RACGAP1,AXL,S100A11,C3,TLR3,WISP1,RIPK2,LSP1,TRIP10,S100A9,FPR1,LILRB4,CXCL10,EPS8,CCL20,CXCL9,IGFBP6,GPRC5A,CXCL6,CD53,PLAUR,CXCL8,CXCL11,MST1R,APBB1IP,LGALS1,SPHK1,ITPR3,TNFAIP6,EVI2A,FPR3,SECTM1,HLA-DRB1,SPOCK1,ECM1…	0.000641381
GO:0000910	cytokinesis	9	INCENP,BRCA2,KIF20A,PLK1,KIF23,BIRC5,PRC1,ESPL1,ECT2	0.000645729
GO:0002009	morphogenesis of an epithelium	4	KRT6A,SERPINB5,KRT16,CA9	0.000713328
GO:0007076	mitotic chromosome condensation	4	CDCA5,NCAPH,NCAPG,NUSAP1	0.000713328
GO:0071230	cellular response to amino acid stimulus	8	EGFR,CYBA,PDGFC,COL1A1,COL1A2,COL3A1,COL5A2,MMP2	0.00073116
GO:0000083	regulation of transcription involved in G1/S transition of mitotic cell cycle	5	CDC6,RRM2,CDK1,CDC45,CDT1	0.000824066
GO:0007154	cell communication	5	GJB5,GJB3,GJB6,TRIP10,GJB4	0.000824066
GO:0007200	phospholipase C-activating G-protein coupled receptor signaling pathway	5	P2RY2,TGM2,ANO1,HRH1,FPR1	0.000824066
GO:0006493	protein O-linked glycosylation	11	B3GNT5,MUC16,MUC4,ST3GAL1,ADAMTSL4,GALNT5,MUC5B,MUC21,ST6GALNAC2,THBS1,B3GNT3	0.000849714
GO:0002062	chondrocyte differentiation	6	HMGA2,TRPS1,TGFBI,WNT7A,RUNX2,GLI2	0.000981774
GO:0006915	apoptotic process	52	TP63,TPX2,DSG3,BUB1,CLSPN,TNS4,LMNB1,NOTCH2,ALOX15B,TNFRSF10A,DSG2,CASP8,MELK,CHI3L1,CDK1,PSMB9,SFN,BUB1B,ITGB2,TLR2,IL1A,IL2RA,PKP1,E2F1,ZFP36L1,PPP1R13L,IGFBP3,TLR3,RIPK2,GJB6,ESPL1,TNFRSF10B,PLEC,XAF1,TSPO,STEAP3,ADAMTSL4,S100A14,LGALS1,SULF1,AIM2,SIX1,EGLN3,TNFSF9,EDAR,CDCA7,GREM1,COMP,WT1,SEMA3A,PHLDA2,PAEP	0.00100426
GO:0006508	proteolysis	36	ADAM17,PLAU,PRSS21,NLN,ADAM9,MMP14,ADAM12,CASP8,ADAMTS12,CLCA4,PRSS23,OLR1,ESPL1,ADAMTSL4,KLK8,MMP9,CTSH,KLK10,FAP,KLK7,PLAT,ADAM19,CFB,MMP10,CLCA2,MME,ADAMTS14,ADAM8,MMP13,MMP2,MMP1,TMPRSS11D,TMPRSS4,PRSS22,ADAM28,MMP11	0.0010175
GO:0007507	heart development	18	ITGA3,ADM,CASP8,TGFB2,FLRT3,NRP2,VCAN,ZFP36L1,FOXL1,TRPS1,COL3A1,FOXC1,ADAM19,GATA3,FBN1,GLI2,WT1,FGF19	0.00104449
GO:0001556	oocyte maturation	4	BRCA2,EREG,CCNB1,TRIP13	0.0010955
GO:0010952	positive regulation of peptidase activity	4	MMP14,FN1,CAV1,CTSH	0.0010955
GO:0019674	NAD metabolic process	4	NAMPT,LDHA,PTGS2,PTGIS	0.0010955
GO:0003215	cardiac right ventricle morphogenesis	3	SEMA3C,PPP1R13L,GATA3	0.00112998
GO:0021846	cell proliferation in forebrain	3	HMGA2,KIF14,WNT7A	0.00112998
GO:0030502	negative regulation of bone mineralization	3	CCR1,ECM1,GREM1	0.00112998
GO:2000773	negative regulation of cellular senescence	3	TP63,CDK6,TWIST1	0.00112998
GO:0006206	pyrimidine nucleobase metabolic process	5	NT5E,TK1,DPYD,TYMP,CDA	0.00113669
GO:0010800	positive regulation of peptidyl-threonine phosphorylation	5	PLK1,CHI3L1,RIPK2,CEMIP,SPHK1	0.00113669
GO:0072488	ammonium transmembrane transport	2	SLC22A3,RHCG	0.00114209
GO:0007566	embryo implantation	7	PLAU,SPP1,MMP9,PTGS2,MMP2,PTGIS,LIF	0.00121857
GO:0071347	cellular response to interleukin-1	8	P2RY2,CHI3L1,ADAMTS12,ICAM1,CCL20,CXCL8,LCN2,PTGIS	0.00131127
GO:0006898	receptor-mediated endocytosis	15	EGFR,APOL1,MSR1,MARCO,TINAGL1,OLR1,LOXL2,CD163,COL1A1,PLA2R1,COL1A2,COL3A1,LDLRAD3,COLEC12,TMPRSS4	0.00132013
GO:0071560	cellular response to transforming growth factor beta stimulus	7	LIMS1,CAV1,COL1A1,RUNX1,WNT10A,WNT7A,FBN1	0.0015013
GO:0007088	regulation of mitotic nuclear division	5	CAV2,KIF20B,NEK2,RCC1,PKMYT1	0.00153268
GO:0030325	adrenal gland development	5	HMGA2,FSTL3,TSPO,LY6E,WT1	0.00153268
GO:0002076	osteoblast development	4	CLEC5A,PTHLH,RUNX2,GLI2	0.00161069
GO:0007250	activation of NF-kappaB-inducing kinase activity	4	TNFRSF10A,CHI3L1,TLR3,TNFRSF10B	0.00161069
GO:0008202	steroid metabolic process	7	CYP24A1,TSPO,AKR1C2,CYP1B1,SULT2B1,AKR1B10,HSD11B1	0.00183363
GO:0006693	prostaglandin metabolic process	3	PTGES,AKR1C2,PTGS2	0.00192634
GO:0001816	cytokine production	5	REL,S100A9,PLA2R1,PTAFR,BATF	0.00202546
GO:0001958	endochondral ossification	5	MMP14,COL1A1,PTHLH,MMP13,RUNX2	0.00202546
GO:0019731	antibacterial humoral response	5	ADM,SLPI,RNASE7,HIST1H2BK,DEFB1	0.00202546
GO:0007052	mitotic spindle organization	6	KIF11,NDC80,TTK,AURKA,RCC1,AURKB	0.00202725
GO:0002244	hematopoietic progenitor cell differentiation	9	TOP2A,ANLN,REST,KCP,SAMD9L,FSTL3,MUC4,INHBA,PTPRC	0.00242723
GO:0071356	cellular response to tumor necrosis factor	10	CHI3L1,ADAMTS12,ICAM1,CYBA,COL1A1,YBX3,CCL20,CXCL8,GATA3,LCN2	0.0025072
GO:0006312	mitotic recombination	2	TOP2A,RAD51	0.0027126
GO:0007141	male meiosis I	2	BRCA2,TRIP13	0.0027126
GO:0002437	inflammatory response to antigenic stimulus	3	IL20RB,IL2RA,HLA-DRB1	0.0030411
GO:0003334	keratinocyte development	3	FLNB,SFN,TFAP2C	0.0030411
GO:0021675	nerve development	3	CTSV,NRP2,SEMA3A	0.0030411
GO:0010332	response to gamma radiation	6	BRCA2,TP63,CAV1,CXCL10,GATA3,PTPRC	0.00310002
GO:0007568	aging	14	P2RY2,ADM,NCF2,KRT14,KRT16,ADA,CD86,ALDH3A1,GJB6,LOXL2,TSPO,COL3A1,F3,SLC34A2	0.00319068
GO:0071260	cellular response to mechanical stimulus	9	TNFRSF10A,CASP8,CAV1,TLR3,CYBA,COL1A1,TNFRSF10B,CNN2,PTGS2	0.00322563
GO:0030212	hyaluronan metabolic process	5	HMMR,CD44,MKI67,HAS3,CEMIP	0.00335818
GO:0016477	cell migration	19	FSCN1,EPHA2,CDK1,ADAMTS12,TGFB2,SDC1,ITGB3,FAM83D,COL5A1,DEPDC1B,PTK6,FAT1,FOXC1,SDC4,PSTPIP2,LCP1,STRIP2,CTHRC1,THBS1	0.00385478
GO:0001819	positive regulation of cytokine production	4	EREG,SLC11A1,HILPDA,IFI16	0.00420644
GO:0097296	activation of cysteine-type endopeptidase activity involved in apoptotic signaling pathway	4	TNFRSF10A,CASP8,TLR3,TNFRSF10B	0.00420644
GO:0002446	neutrophil mediated immunity	3	ADAM17,CXCL6,CXCL5	0.00452726
GO:0006978	DNA damage response, signal transduction by p53 class mediator resulting in transcription of p21 class mediator	3	BRCA2,TP63,FOXM1	0.00452726
GO:0010812	negative regulation of cell-substrate adhesion	3	COL1A1,LGALS1,SPOCK1	0.00452726
GO:0022409	positive regulation of cell-cell adhesion	3	ITGA6,FSTL3,KIF26B	0.00452726
GO:0071294	cellular response to zinc ion	3	GPR39,TSPO,MT2A	0.00452726
GO:0097202	activation of cysteine-type endopeptidase activity	3	CASP8,IFI16,ASPH	0.00452726
GO:1900025	negative regulation of substrate adhesion-dependent cell spreading	3	GBP1,MFI2,TACSTD2	0.00452726
GO:2000679	positive regulation of transcription regulatory region DNA binding	3	HMGA2,TWIST1,GATA3	0.00452726
GO:0001570	vasculogenesis	8	ADM,EPHA2,YAP1,FOXM1,CAV1,ZFP36L1,ACKR3,WT1	0.00475647
GO:0030097	hemopoiesis	8	BRCA2,NOTCH2,MELK,IFI16,TGFB2,RUNX1,CNN2,RUNX2	0.00475647
GO:0001823	mesonephros development	2	GATA3,WT1	0.00515514
GO:0003376	sphingosine-1-phosphate signaling pathway	2	EZR,SPHK1	0.00515514
GO:0009813	flavonoid biosynthetic process	2	UGT1A10,UGT1A6	0.00515514
GO:0097028	dendritic cell differentiation	2	TREM2,AXL	0.00515514
GO:1990001	inhibition of cysteine-type endopeptidase activity involved in apoptotic process	2	BIRC5,BIRC3	0.00515514
GO:0007283	spermatogenesis	21	BRCA2,TP63,PLAU,HMGA2,CCNB1,ASPM,PRSS21,DIAPH3,CTSV,KIAA1524,ASF1B,KIFC1,PTTG1,E2F1,RACGAP1,AXL,FSTL3,TRIP13,YBX3,WT1,ADAM28	0.00516183
GO:0071479	cellular response to ionizing radiation	5	SNAI2,IFI16,RAD51AP1,RAD51,ECT2	0.00525266
GO:0030307	positive regulation of cell growth	9	ADAM17,MMP14,KRT17,SFN,TGFB2,CYBA,S100A9,SPHK1,SFRP2	0.00544169
GO:0000079	regulation of cyclin-dependent protein serine/threonine kinase activity	6	CCNA2,CDC6,SFN,CKS2,CDKN3,PKMYT1	0.00545928
GO:0001837	epithelial to mesenchymal transition	6	SNAI2,HMGA2,LIMS1,TGFB2,FAM83D,LOXL2	0.00545928
GO:0030336	negative regulation of cell migration	11	IL1RN,ALOX15B,KRT16,PTPRU,CNN2,IFITM1,SERPINE1,SULF1,BST2,CYP1B1,SFRP2	0.00550546
GO:0006270	DNA replication initiation	4	MCM4,CDC6,MCM2,CDC45	0.00550736
GO:0009617	response to bacterium	4	SLC11A1,CAV1,RNASE7,DEFB1	0.00550736
GO:0010165	response to X-ray	4	BRCA2,TP63,ANXA1,RAD51	0.00550736
GO:0010939	regulation of necrotic cell death	4	TNFRSF10A,CASP8,BIRC3,TNFRSF10B	0.00550736
GO:0014911	positive regulation of smooth muscle cell migration	4	P2RY2,PLAU,DOCK5,F3	0.00550736
GO:0030879	mammary gland development	4	BRCA2,CAV1,B4GALT1,GLI2	0.00550736
GO:0016525	negative regulation of angiogenesis	7	THBS2,CXCL10,FOXC1,SULF1,THBS1,SPINK5,LIF	0.00607149
GO:0001516	prostaglandin biosynthetic process	3	PTGES,PTGS2,PTGIS	0.00643423
GO:0006164	purine nucleotide biosynthetic process	3	NT5E,OAS2,OAS1	0.00643423
GO:0007095	mitotic G2 DNA damage checkpoint	3	CCNA2,HMGA2,CDK1	0.00643423
GO:0019371	cyclooxygenase pathway	3	PTGES,PTGS2,PTGIS	0.00643423
GO:0030194	positive regulation of blood coagulation	3	S100A9,SERPINE1,THBS1	0.00643423
GO:0001937	negative regulation of endothelial cell proliferation	5	CAV2,XDH,CAV1,SULF1,THBS1	0.00644845
GO:0007264	small GTPase mediated signal transduction	48	INCENP,RAC2,EREG,EGFR,KIF18A,RHOD,CENPE,CENPU,RAB38,BUB1,DIAPH3,NDC80,KIF14,PLK1,ARHGAP11A,ARL4C,CASC5,NCF2,RHOF,MAD2L1,CENPF,BCAR3,BIRC5,PRC1,PSMB9,CDC20,SFN,BUB1B,KIF2C,IL2RA,RASA2,RACGAP1,NUF2,CYBA,AURKB,CDCA8,DOCK5,TRIP10,ECT2,ARL4D,RHOV,DEPDC1B,SH2D3A,CENPM,IQGAP3,NGEF,FGF19,RRAD	0.00649297
GO:0006928	movement of cell or subcellular component	10	MSN,SERPINB5,LSP1,FPR1,PLAUR,CXCL8,MST1R,FPR3,KAL1,PTGS2	0.00656001
GO:0006921	cellular component disassembly involved in execution phase of apoptosis	7	DSG3,CLSPN,LMNB1,DSG2,CASP8,PKP1,PLEC	0.00703155
GO:0010595	positive regulation of endothelial cell migration	6	NRP2,ITGB3,ANXA3,WNT7A,GATA3,THBS1	0.00764836
GO:0001974	blood vessel remodeling	5	TGFB2,SEMA3C,AXL,FOXC1,LIF	0.00783019
GO:2001238	positive regulation of extrinsic apoptotic signaling pathway	5	CASP8,CAV1,SIGLEC1,G0S2,PTPRC	0.00783019
GO:0007140	male meiosis	2	KIF18A,FANCA	0.00857403
GO:0010389	regulation of G2/M transition of mitotic cell cycle	2	KIF14,CENPF	0.00857403
GO:0070997	neuron death	2	PLAU,KLK6	0.00857403
GO:0072520	seminiferous tubule development	2	KIF18A,WT1	0.00857403
GO:0006820	anion transport	3	SLC37A2,LRRC8A,TSPO	0.00880699
GO:0030214	hyaluronan catabolic process	3	HMMR,CD44,CEMIP	0.00880699
GO:0071498	cellular response to fluid shear stress	3	PLAU,SPP1,PTGS2	0.00880699
GO:0090190	positive regulation of branching involved in ureteric bud morphogenesis	3	SIX1,SIX4,GREM1	0.00880699
GO:1902043	positive regulation of extrinsic apoptotic signaling pathway via death domain receptors	3	TRPS1,BMPR1B,THBS1	0.00880699
GO:1902230	negative regulation of intrinsic apoptotic signaling pathway in response to DNA damage	3	SNAI2,ACKR3,SFRP2	0.00880699
GO:0006970	response to osmotic stress	4	AQP9,LRRC8A,SLC2A1,FMO1	0.00891352
GO:0009953	dorsal/ventral pattern formation	4	TGIF1,WNT7A,BMPR1B,HHIP	0.00891352
GO:0030449	regulation of complement activation	4	C3,CFB,CFH,CR1	0.00891352
GO:0071773	cellular response to BMP stimulus	4	ADAMTS12,RUNX2,GATA3,BMPR1B	0.00891352
GO:0001822	kidney development	10	CENPF,FSTL3,SULF2,TFAP2A,SULF1,MME,GATA3,SIX1,GLI2,WT1	0.00994458
GO:0000086	G2/M transition of mitotic cell cycle	15	PLK4,CCNA2,CCNB1,PLK1,AURKA,CCNB2,CENPF,MELK,BIRC5,AJUBA,FOXM1,CDK1,MYBL2,NEK2,PKMYT1	0.0100124
GO:0030335	positive regulation of cell migration	17	ADAM17,SNAI2,EGFR,RHOD,MMP14,TRIP6,SEMA3C,COL1A1,CEMIP,CCR1,CTSH,SEMA7A,SPHK1,F3,SERPINB3,THBS1,LRRC15	0.0108255
GO:0021915	neural tube development	4	EPHA2,SEMA3C,ZFP36L1,GRHL2	0.011066
GO:0097300	programmed necrotic cell death	4	TNFRSF10A,CASP8,BIRC3,TNFRSF10B	0.011066
GO:2000352	negative regulation of endothelial cell apoptotic process	4	ANGPTL4,ICAM1,SERPINE1,GATA3	0.011066
GO:0010811	positive regulation of cell-substrate adhesion	5	ITGA3,LIMS1,SPP1,COL8A1,THBS1	0.0112109
GO:0006334	nucleosome assembly	8	CENPU,HJURP,CASC5,HIST2H2BF,MCM2,HIST1H2BD,CENPM,HIST1H2BK	0.0115544
GO:0002526	acute inflammatory response	3	PTGES,B4GALT1,DEFB1	0.0116855
GO:0006884	cell volume homeostasis	3	LRRC8A,KCNN4,TRPV4	0.0116855
GO:0007051	spindle organization	3	KIF11,ASPM,TTK	0.0116855
GO:0009954	proximal/distal pattern formation	3	TP63,GLI2,GREM1	0.0116855
GO:0090103	cochlea morphogenesis	3	SIX1,CTHRC1,GLI2	0.0116855
GO:0001916	positive regulation of T cell mediated cytotoxicity	2	HSPA6,PTPRC	0.0130405
GO:0002504	antigen processing and presentation of peptide or polysaccharide antigen via MHC class II	2	HLA-DRB1,HLA-DQB1	0.0130405
GO:0007171	activation of transmembrane receptor protein tyrosine kinase activity	2	PDGFC,GREM1	0.0130405
GO:0009435	NAD biosynthetic process	2	NAMPT,KYNU	0.0130405
GO:0010524	positive regulation of calcium ion transport into cytosol	2	CAV1,ASPH	0.0130405
GO:0021612	facial nerve structural organization	2	NRP2,SEMA3A	0.0130405
GO:0089711	L-glutamate transmembrane transport	2	SLC1A3,SLC7A11	0.0130405
GO:0090399	replicative senescence	2	PLA2R1,MME	0.0130405
GO:0001657	ureteric bud development	5	SDC1,FOXC1,SDC4,SIX1,WT1	0.0132386
GO:0006909	phagocytosis	5	UNC13D,SLC11A1,ANXA1,AXL,ANXA3	0.0132386
GO:0009409	response to cold	5	ADM,CASP8,CXCL10,YBX3,TRPM8	0.0132386
GO:0006919	activation of cysteine-type endopeptidase activity involved in apoptotic process	10	TNFRSF10A,CASP8,XDH,IFI27,TNFRSF10B,S100A9,CTSH,F3,EGLN3,CASP14	0.0132613
GO:0097191	extrinsic apoptotic signaling pathway	7	TNFRSF10A,CASP8,TGFB2,TLR3,TNFRSF10B,INHBA,G0S2	0.0136335
GO:0007275	multicellular organismal development	26	HMGA2,CENPE,ANO1,NOTCH2,VANGL1,TNFRSF10A,PLXNA1,ASF1B,EPHA2,VCAN,PKP1,PAQR5,EMP1,TNFRSF10B,FOXL1,TGIF1,BICC1,WNT7B,TNFRSF6B,ST6GAL2,BST2,LIF,EHF,EYA2,PAEP,MMP11	0.0141769
GO:0017144	drug metabolic process	3	UGT1A10,FMO1,UGT1A6	0.0151043
GO:0097503	sialylation	3	ST3GAL1,ST6GALNAC2,ST6GAL2	0.0151043
GO:2000811	negative regulation of anoikis	3	SNAI2,CAV1,ITGA5	0.0151043
GO:0031100	organ regeneration	7	CCNA2,ADM,MKI67,CAV1,PTPRU,ANXA3,LIF	0.0153656
GO:0009790	embryo development	5	SCEL,TGFB2,RACGAP1,MDFI,PDGFC	0.0155095
GO:0030514	negative regulation of BMP signaling pathway	5	DKK1,CAV1,FSTL3,SFRP2,GREM1	0.0155095
GO:0000902	cell morphogenesis	6	YAP1,TGFB2,ECT2,ADAM8,GREM1,TFCP2L1	0.0158689
GO:0019369	arachidonic acid metabolic process	6	PTGES,ALOX15B,ALOX5AP,PTGS2,CYP1B1,PTGIS	0.0158689
GO:0001568	blood vessel development	5	COL5A1,LOX,COL1A1,COL1A2,SPHK1	0.0180364
GO:0030204	chondroitin sulfate metabolic process	6	CHST11,GPC1,VCAN,SDC1,SDC4,CHSY3	0.0180624
GO:0001878	response to yeast	2	ADM,CD86	0.0185975
GO:0002218	activation of innate immune response	2	IFI16,AIM2	0.0185975
GO:0006195	purine nucleotide catabolic process	2	NT5E,XDH	0.0185975
GO:0006937	regulation of muscle contraction	2	TNNT1,TNNI2	0.0185975
GO:0007252	I-kappaB phosphorylation	2	TLR2,TLR3	0.0185975
GO:0008585	female gonad development	2	BRCA2,FANCA	0.0185975
GO:0010763	positive regulation of fibroblast migration	2	DDR2,THBS1	0.0185975
GO:0030857	negative regulation of epithelial cell differentiation	2	YAP1,CAV1	0.0185975
GO:2000406	positive regulation of T cell migration	2	CXCL10,CCL20	0.0185975
GO:2000648	positive regulation of stem cell proliferation	2	HMGA2,PTPRC	0.0185975
GO:0006260	DNA replication	13	MCM4,CDC6,CLSPN,RRM2,MCM2,CDK1,TYMP,DTL,TICRR,RMI2,KIAA0101,CDC45,CDT1	0.0187478
GO:0007389	pattern specification process	3	ASPH,SIX1,GLI2	0.0190923
GO:0021983	pituitary gland development	3	HMGA2,PITX1,GLI2	0.0190923
GO:1902041	regulation of extrinsic apoptotic signaling pathway via death domain receptors	3	TNFRSF10A,CASP8,TNFRSF10B	0.0190923
GO:0006958	complement activation, classical pathway	4	C3,C1QC,C1QB,CR1	0.0195753
GO:0001938	positive regulation of endothelial cell proliferation	8	CAV2,NRP2,ITGB3,CAV1,CYBA,F3,ECM1,LRG1	0.0196646
GO:0000187	activation of MAPK activity	10	EREG,TGFA,ADORA2B,CDK1,RIPK2,FPR1,IRAK2,IQGAP3,PTPRC,THBS1	0.0205643
GO:0071526	semaphorin-plexin signaling pathway	5	MET,NRP2,SEMA3C,SEMA7A,SEMA3A	0.0208313
GO:0030155	regulation of cell adhesion	6	LAMA3,KIF14,IL18,ICAM1,CXCL8,LAMA1	0.0230718
GO:0018146	keratan sulfate biosynthetic process	4	B4GALT1,ST3GAL1,B3GNT3,CHST6	0.0231559
GO:0002376	immune system process	3	CD300A,KCNN4,IDO1	0.0236725
GO:0030099	myeloid cell differentiation	3	CLEC5A,IFI16,RUNX1	0.0236725
GO:0001736	establishment of planar polarity	2	TP63,CELSR1	0.0252646
GO:0002227	innate immune response in mucosa	2	HIST1H2BK,DEFB1	0.0252646
GO:0003009	skeletal muscle contraction	2	TNNT1,TNNI2	0.0252646
GO:0006081	cellular aldehyde metabolic process	2	ALDH3A1,AKR1B10	0.0252646
GO:0008593	regulation of Notch signaling pathway	2	POSTN,IL6ST	0.0252646
GO:0010469	regulation of receptor activity	2	PLAU,SERPINE1	0.0252646
GO:0010975	regulation of neuron projection development	2	KLK6,GATA3	0.0252646
GO:0014032	neural crest cell development	2	SNAI2,FOXC1	0.0252646
GO:0019752	carboxylic acid metabolic process	2	LDHA,IL1RN	0.0252646
GO:0021785	branchiomotor neuron axon guidance	2	PLXNA1,SEMA3A	0.0252646
GO:0030166	proteoglycan biosynthetic process	2	FOXL1,BMPR1B	0.0252646
GO:0090179	planar cell polarity pathway involved in neural tube closure	2	CELSR1,SFRP2	0.0252646
GO:1990138	neuron projection extension	2	AURKA,FLRT3	0.0252646
GO:2000273	positive regulation of receptor activity	2	ANXA2,GREM1	0.0252646
GO:2000778	positive regulation of interleukin-6 secretion	2	TWIST1,PAEP	0.0252646
GO:0030334	regulation of cell migration	7	LAMA3,KIF14,PLXNA1,AJUBA,MMP10,LAMA1,PHLDA2	0.0264688
GO:0030326	embryonic limb morphogenesis	4	TP63,DKK1,PRRX1,GREM1	0.0271339
GO:2000379	positive regulation of reactive oxygen species metabolic process	4	PLAU,XDH,TSPO,THBS1	0.0271339
GO:0071480	cellular response to gamma radiation	3	YAP1,RAD51,CYBA	0.0288626
GO:0006024	glycosaminoglycan biosynthetic process	5	GPC1,SDC1,GALNT5,SDC4,HS3ST1	0.0309311
GO:0030324	lung development	8	ITGA3,MMP14,CHI3L1,FSTL3,LOX,WNT7B,GLI2,HSD11B1	0.0312551
GO:0006959	humoral immune response	4	TREM1,TREM2,GATA3,BST2	0.0315211
GO:0010977	negative regulation of neuron projection development	4	LGALS1,TRPV4,TBX6,SPOCK1	0.0315211
GO:0090002	establishment of protein localization to plasma membrane	4	TSPAN5,S100A10,EZR,PKP3	0.0315211
GO:0007015	actin filament organization	6	RAC2,TMOD3,FSCN1,RHOF,FAT1,TRPV4	0.0322602
GO:0007016	cytoskeletal anchoring at plasma membrane	2	FLNB,EZR	0.0330411
GO:0007405	neuroblast proliferation	2	RACGAP1,HHIP	0.0330411
GO:0008209	androgen metabolic process	2	DHRS9,ADM	0.0330411
GO:0010592	positive regulation of lamellipodium assembly	2	RAC2,FSCN1	0.0330411
GO:0014912	negative regulation of smooth muscle cell migration	2	IGFBP3,SERPINE1	0.0330411
GO:0016540	protein autoprocessing	2	CTSV,KLK6	0.0330411
GO:0030500	regulation of bone mineralization	2	TWIST1,DDR2	0.0330411
GO:0030539	male genitalia development	2	GJB2,WT1	0.0330411
GO:0030949	positive regulation of vascular endothelial growth factor receptor signaling pathway	2	ITGB3,ITGA5	0.0330411
GO:0071360	cellular response to exogenous dsRNA	2	CAV1,COLEC12	0.0330411
GO:0071425	hematopoietic stem cell proliferation	2	RUNX1,SFRP2	0.0330411
GO:0072001	renal system development	2	ITGA6,ITGB4	0.0330411
GO:1901741	positive regulation of myoblast fusion	2	CXCL9,CD53	0.0330411
GO:0001654	eye development	3	TGFB2,FOXC1,BMPR1B	0.0346743
GO:0002548	monocyte chemotaxis	3	ANXA1,CCL20,TNFSF11	0.0346743
GO:0006509	membrane protein ectodomain proteolysis	3	ADAM17,ADAM9,ADAM19	0.0346743
GO:0006766	vitamin metabolic process	9	NAMPT,SLC2A1,CYP24A1,SLC2A3,MOCOS,PTGS2,SLC52A3,PTGIS,TCN1	0.0349833
GO:0006271	DNA strand elongation involved in DNA replication	4	MCM4,MCM2,GINS1,CDC45	0.0363272
GO:0010718	positive regulation of epithelial to mesenchymal transition	4	TGFB2,COL1A1,TWIST1,SERPINB3	0.0363272
GO:0001656	metanephros development	3	CTSH,FBN1,WT1	0.0411146
GO:0006812	cation transport	3	ANO1,PIEZO1,TRPM8	0.0411146
GO:0008361	regulation of cell size	3	MSN,EZR,IQGAP3	0.0411146
GO:0030206	chondroitin sulfate biosynthetic process	3	CHST11,VCAN,CHSY3	0.0411146
GO:0001541	ovarian follicle development	4	MMP14,ICAM1,FOXC1,INHBA	0.0415598
GO:0007093	mitotic cell cycle checkpoint	4	BUB1,TTK,MAD2L1,BUB1B	0.0415598
GO:0030177	positive regulation of Wnt signaling pathway	4	TLR2,SULF2,DEPDC1B,SULF1	0.0415598
GO:0090382	phagosome maturation	4	SLC11A1,NCF2,RAB31,CYBA	0.0415598
GO:0006518	peptide metabolic process	2	NLN,MME	0.04191
GO:0007178	transmembrane receptor protein serine/threonine kinase signaling pathway	2	TRPS1,BMPR1B	0.04191
GO:0010569	regulation of double-strand break repair via homologous recombination	2	RAD51AP1,RAD51	0.04191
GO:0010744	positive regulation of macrophage derived foam cell differentiation	2	ALOX15B,MSR1	0.04191
GO:0019835	cytolysis	2	MICB,APOL1	0.04191
GO:0021670	lateral ventricle development	2	TSKU,CDK6	0.04191
GO:0030225	macrophage differentiation	2	CASP8,MMP9	0.04191
GO:0030889	negative regulation of B cell proliferation	2	CD300A,MNDA	0.04191
GO:0071354	cellular response to interleukin-6	2	SELPLG,PTGIS	0.04191
GO:1902287	semaphorin-plexin signaling pathway involved in axon guidance	2	PLXNA1,SEMA3A	0.04191
GO:2000045	regulation of G1/S transition of mitotic cell cycle	2	KIF14,E2F1	0.04191
GO:0014070	response to organic cyclic compound	5	NAMPT,PTGES,MKI67,ICAM1,PLIN2	0.0437845
GO:0008015	blood circulation	4	MYOF,ADM,OLR1,CXCL10	0.0472241
GO:0002931	response to ischemia	3	HK2,HSPA6,CAV1	0.0481848
GO:0006027	glycosaminoglycan catabolic process	3	GPC1,SDC1,SDC4	0.0481848
GO:0009311	oligosaccharide metabolic process	3	ST3GAL1,ST6GALNAC2,ST6GAL2	0.0481848
GO:0014823	response to activity	3	PLAU,IL1RN,NCF2	0.0481848
GO:0030511	positive regulation of transforming growth factor beta receptor signaling pathway	3	ADAM17,LRG1,THBS1	0.0481848
GO:0071364	cellular response to epidermal growth factor stimulus	3	SNAI2,EGFR,COL1A1	0.0481848
GO:0010629	negative regulation of gene expression	10	CCNB1,REST,HAVCR2,XDH,REL,CCR1,IQGAP3,UPK3B,SFRP2,FGF19	0.0494754
GO:0071456	cellular response to hypoxia	10	PLAU,CCNB1,E2F1,ICAM1,ADAM8,TWIST1,PTGS2,EGLN3,PTGIS,CA9	0.0494754
GO:0007267	cell-cell signaling	32	NAMPT,EREG,FGFBP1,ADM,GJB2,IL18,ITGB2,TGFB2,CD86,AREG,EFNB2,WISP1,EFNB1,S100A9,FJX1,CXCL10,CCR1,CCL20,CXCL9,CXCL6,PTHLH,CXCL11,FAT1,TNFAIP6,TFAP2C,INHBA,CXCL5,BST2,TNFSF9,SFRP2,GREM1,CEACAM6	2.21913e-12	11	TAC1,SST,FGF13,EDN3,EFNB3,PCSK1,ADRA2C,PGR,SSTR2,SSTR1,ADORA2A	0.0121805
GO:0010628	positive regulation of gene expression	27	ITGA3,HMGA2,LIMS1,CD44,CDH3,MSN,SLC11A1,IL18,FN1,TGFB2,TLR2,IL1A,E2F1,CAV1,EZR,TNC,TLR3,CDK6,CNN2,WNT7B,WNT10A,IQGAP3,CTSH,TFAP2A,INHBA,TWIST1,LCN2	2.77062e-06	12	ACTC1,FGFR4,RIMS2,PAX6,OLFM1,MYT1,EPHX2,ANK2,GPER1,RAMP2,SLC6A4,DFNB31	0.0402047
GO:0007018	microtubule-based movement	14	KIF18A,CENPE,KIF20A,KIF11,KIF14,KIF15,KIF23,KIF20B,KIF18B,KIF2C,KIFC1,KIF4A,RACGAP1,KIF26B	9.45103e-07	7	KIF1A,DNAH9,KIF19,KIF12,KIF5C,DYNC1I1,KIF5A	0.00274727
GO:0007166	cell surface receptor signaling pathway	23	ADAM17,EGFR,MET,ANXA1,GPR115,TNFRSF10A,MARCO,CASP8,BIRC3,IL2RA,TNFRSF10B,CXCL10,CCR1,LY6E,GPR110,IFITM1,CD53,INHBA,CLCF1,CDA,PTPRC,TACSTD2,LAMA1	0.000745517	13	SST,GFRA1,TSPAN11,EDN3,GIPR,NCAM1,VIPR1,BAI3,LPHN1,TSPAN12,SSTR1,TSPAN7,PRLR	0.0395758
GO:0007156	homophilic cell adhesion via plasma membrane adhesion molecules	17	MPZL2,DSG3,CDH3,CELSR1,DSG2,CD84,FAT2,DSC3,PCDH7,PCDHGB2,FAT1,DSC2,PCDHGA10,IGSF9,CDH11,PVRL4,CDH26	2.04682e-05	11	DSCAM,DSCAML1,PCDHA3,PCDHA5,RET,PCDHA11,PCDHA6,CDHR3,PCDHB4,AMIGO1,PTPRT	0.000900191
GO:0001666	response to hypoxia	18	ADAM17,LDHA,DDIT4,ADM,MMP14,ANGPTL4,AJUBA,TGFB2,ADA,PLOD2,CAV1,ALDH3A1,LOXL2,PLAT,MMP13,THBS1,MMP2,EGLN3	0.00104449	10	CBFA2T3,MYOCD,KCNMA1,ABAT,KCNA5,CLDN3,CHRNB2,RAMP2,SLC6A4,ARNT2	0.0424459
GO:0009887	organ morphogenesis	11	EREG,NOTCH2,ITGA2,EFNB2,PDGFC,FOXL1,TRPS1,GATA3,TNFSF11,COMP,PHLDA2	0.00149256	7	PDX1,PAX6,COL9A1,GAMT,APLP1,LY6H,TLE2	0.0129015
GO:0030111	regulation of Wnt signaling pathway	3	ITGA3,MDFIC,FOXL1	0.0151043	2	DACT2,HNF1A	0.030833
GO:0007186	G-protein coupled receptor signaling pathway	31	GPR87,RAC2,GNA15,CELSR1,ADORA2B,GPR115,HRH1,NMU,HCAR3,AREG,C3,FPR1,GPR39,HCAR2,CXCL10,CCL20,ACKR3,CXCL9,GPRC5A,GPR110,CXCL6,AKR1C2,CXCL8,CXCL11,PTAFR,ITPR3,FPR3,CXCL5,LPAR5,DEFB1,CXCL1	1.01697e-05	24	ACKR1,BAIAP3,SST,GNG4,RASD1,GNG2,TMEM145,RAMP3,ATRNL1,ADRA2C,GPER1,GPR162,GNAO1,GNG7,VIPR1,BAI3,LPHN1,RGS9,RGS11,GNAZ,RAMP2,ADORA2A,PTGDR2,GPR98	1.77501e-05
GO:0007565	female pregnancy	8	NAMPT,ADM,IL1RN,FOSL1,PTHLH,IDO1,TFCP2L1,EPYC	0.00624991	6	GC,IGFBP2,ADRA2C,MAPT,OVGP1,RAMP2	0.00939347
GO:0071333	cellular response to glucose stimulus	5	PLAU,ICAM1,CYBA,GJB6,LGALS1	0.0309311	4	NEUROD1,GPER1,GRIK5,KCNJ11	0.0254988
GO:0001755	neural crest cell migration	5	SEMA3C,EFNB1,SEMA7A,SEMA3A,FGF19	0.0391824	4	EDN3,RET,SEMA3G,ISL1	0.0314622
GO:0001764	neuron migration	10	ITGA3,DDIT4,ASPM,CELSR1,AXL,TWIST1,SPOCK1,CDKL5,GATA3,SEMA3A	0.0109699	8	FGF13,ASTN1,MAPT,MNX1,DCX,NRCAM,KIAA0319,MARK1	0.00832914
GO:0007613	memory	7	ITGA3,IL1RN,HRH1,KLK8,ITGA5,ITPR3,PTGS2	0.0037796	6	FGF13,JPH3,CHRNB2,SLC8A2,ATP1A3,SLC6A4	0.00202637
GO:0030705	cytoskeleton-dependent intracellular transport	2	KIF14,TUBA1C	0.04191	2	KIF5C,KIF5A	0.0165502
GO:0001709	cell fate determination	2	NOTCH2,GATA3	0.0252646	2	NKX6-3,DSCAML1	0.00968308
GO:0010460	positive regulation of heart rate	2	ADM,ADA	0.0252646	2	EDN3,SCN3B	0.00968308
GO:0006940	regulation of smooth muscle contraction	2	CAV1,NMU	0.0185975	2	ADRA2C,ATP1A2	0.00702095
GO:0071385	cellular response to glucocorticoid stimulus	2	ANXA1,REST	0.0185975	2	SSTR2,ISL1	0.00702095
GO:0007411	axon guidance	40	RAC2,EREG,EGFR,MET,PLXNA1,EPHA2,TREM2,PSMB9,TGFB2,GPC1,FLRT3,NRP2,IL2RA,RASA2,KIF4A,SEMA3C,ITGB3,ITGA2,EZR,KLF7,COL5A1,EFNB2,EFNB1,COL6A3,MMP9,COL4A5,COL3A1,ITGA5,COL5A2,SEMA7A,NGEF,KAL1,GATA3,ABLIM3,PTPRC,MMP2,LAMA1,GLI2,SEMA3A,FGF19	0.00864658	32	FGFR4,SH3GL2,MEG3,GFRA1,COL9A1,ARX,CAMK2B,EFNB3,PAK3,ANK2,NRXN1,EPHA7,RASGEF1A,CRMP1,KL,DCX,NRCAM,ABLIM2,CACNA1H,NCAM1,CACNA1C,NFASC,KIF5C,SLIT1,SHC2,KIF5A,EPHA10,SPTBN4,RASA4,SPTB,CACNB2,CACNA1D	0.00237972
GO:0006811	ion transport	12	SLC20A1,SLC38A5,LRRC8E,TMC6,SLC1A3,TMC7,SLC7A11,SLCO4A1,SLC34A2,LCN2,SLC6A20,SLCO1B3	0.0367629	11	SLC26A3,SLC7A9,SLC6A19,SCN3A,SLC7A8,CHRNB2,CLDN15,GABRB3,SLC8A2,SLC4A8,WNK4	0.00631562
GO:0007605	sensory perception of sound	13	SNAI2,GJB2,GJB3,COL11A1,ICAM1,GJB6,COL1A1,CEMIP,SLC1A3,TFAP2A,SIX1,SLC52A3,ESPN	0.00101888	12	CNTN5,KCNMA1,USH1C,CRYM,USH2A,CHRNB2,GABRB3,SPTBN4,WFS1,DFNB31,SOBP,CACNA1D	0.000107773
GO:0019233	sensory perception of pain	5	P2RY2,IL1RN,NMU,MME,PTGS2	0.0155095	6	TAC1,DLG2,UCHL1,CHRNB2,FAM134B,SCN3B	0.000479876
GO:0003333	amino acid transmembrane transport	3	SLC38A5,SLC7A11,SLC6A20	0.0481848	5	SLC7A9,SLC6A19,SLC6A17,SLC7A8,SLC7A14	0.000311589
GO:0007187	G-protein coupled receptor signaling pathway, coupled to cyclic nucleotide second messenger	2	ANXA1,CCR1	0.0330411	4	SSTR2,VIPR1,SSTR1,PTGDR2	8.23697e-05
GO:0086091	regulation of heart rate by cardiac conduction	3	DSG2,CAV1,DSC2	0.0346743	6	HCN4,ANK2,KCNA5,KCNH2,SCN3B,CACNA1D	1.50461e-05
GO:0007616	long-term memory				2	TAC1,ADCY1	0.0498522
GO:0002027	regulation of heart rate				2	HCN4,ANK2	0.0429997
GO:0010906	regulation of glucose metabolic process				2	RORC,PDK4	0.0429997
GO:0007422	peripheral nervous system development				2	EGR3,NFASC	0.0366563
GO:0030030	cell projection organization				2	DNAH9,HAP1	0.0366563
GO:0030049	muscle filament sliding				2	ACTC1,TMOD1	0.0366563
GO:0030534	adult behavior				2	TPGS1,NRXN1	0.0366563
GO:1902236	negative regulation of endoplasmic reticulum stress-induced intrinsic apoptotic signaling pathway				2	PDX1,WFS1	0.0366563
GO:0006865	amino acid transport				3	SLC7A9,SLC6A19,SLC7A8	0.0359458
GO:0006091	generation of precursor metabolites and energy				4	PDX1,VGF,GIPR,SLC25A27	0.0347446
GO:0000226	microtubule cytoskeleton organization				6	MAPT,MAP7D2,CRMP1,MAP2,MAP6,MARK1	0.0347296
GO:0072593	reactive oxygen species metabolic process				3	EPHX2,PDK4,GLS2	0.031763
GO:0090004	positive regulation of establishment of protein localization to plasma membrane				3	RAMP3,NRXN1,GPER1	0.031763
GO:0006879	cellular iron ion homeostasis				5	TMPRSS6,ABCG2,SLC22A17,ATP6V0E2,ATP6V0A1	0.0315208
GO:0007190	activation of adenylate cyclase activity				2	GIPR,ADORA2A	0.030833
GO:0007339	binding of sperm to zona pellucida				2	CLGN,OVGP1	0.030833
GO:0010842	retina layer formation				2	DSCAM,TSPAN12	0.030833
GO:0007601	visual perception				7	RDH12,PAX6,USH2A,CHRNB2,RGS9,WFS1,CACNB2	0.0297249
GO:0007204	positive regulation of cytosolic calcium ion concentration				6	TAC1,GPER1,GIPR,CACNA1C,RIC3,CACNA1A	0.0277907
GO:0003382	epithelial cell morphogenesis				2	CLDN3,DACT2	0.0255383
GO:0015721	bile acid and bile salt transport				2	AKR1C4,HNF1A	0.0255383
GO:1902476	chloride transmembrane transport				5	SLC26A3,ANO5,SLC26A11,FXYD1,GABRB3	0.0241448
GO:0009267	cellular response to starvation				4	FOXA3,WNT4,PDK4,KIAA1324	0.0228108
GO:0008089	anterograde axon cargo transport				3	KIF1A,AP3B2,HAP1	0.0210078
GO:0007413	axonal fasciculation				2	NRCAM,AMIGO1	0.020777
GO:0019722	calcium-mediated signaling				4	RCAN2,PTGDR2,KSR2,NCALD	0.0203133
GO:0000381	regulation of alternative mRNA splicing, via spliceosome				3	CELF4,CELF3,CELF6	0.0180069
GO:0003091	renal water homeostasis				3	ADCY1,ADCY2,WFS1	0.0180069
GO:0007189	adenylate cyclase-activating G-protein coupled receptor signaling pathway				3	ADCY1,ADCY2,UCN3	0.0180069
GO:0009968	negative regulation of signal transduction				3	RGS5,RGS9,RGS11	0.0180069
GO:0000165	MAPK cascade				16	FGFR4,MAP3K15,FGF13,RET,CAMK2B,PAK3,MAPK4,RASGEF1A,KL,SCG2,NCAM1,MAPK8IP2,SHC2,SPTBN4,RASA4,SPTB	0.0173588
GO:0006855	drug transmembrane transport				2	ABCG2,ABCB4	0.0165502
GO:0008045	motor neuron axon guidance				2	MNX1,SLIT1	0.0165502
GO:0030516	regulation of axon extension				2	OLFM1,NRCAM	0.0165502
GO:0071157	negative regulation of cell cycle arrest				2	MLXIPL,GPER1	0.0165502
GO:0006821	chloride transport				4	SLC26A3,ANO5,FXYD1,WNK4	0.0158705
GO:0001578	microtubule bundle formation				3	TPPP,MAP2,TTLL6	0.015288
GO:0006810	transport				18	SERPINA6,SLC7A8,PDZK1,GRIA3,ABCG2,ATP1B2,CACNA1H,ABCA3,ABCB4,ATCAY,GABRB3,GRIK2,MAP6,SYP,ATP2A3,CACNA1B,SLC25A27,CACNB2	0.0150969
GO:0010923	negative regulation of phosphatase activity				5	DLG2,KIAA1244,TMEM132D,SLC7A14,RIMBP2	0.0145922
GO:0001508	action potential				2	KCNMB2,CHRNB2	0.012855
GO:0007597	blood coagulation, intrinsic pathway				2	F10,KLKB1	0.012855
GO:2000310	regulation of N-methyl-D-aspartate selective glutamate receptor activity				2	NRXN1,MAPK8IP2	0.012855
GO:2000573	positive regulation of DNA biosynthetic process				2	FGFR4,PAK3	0.012855
GO:0009566	fertilization				3	REC8,SPTBN4,TDRD9	0.0128432
GO:0001662	behavioral fear response				3	MAPK8IP2,GNG7,GRIK2	0.0106631
GO:0030182	neuron differentiation				7	WNT4,EDN3,BRSK1,BRSK2,RTN1,MYEF2,PSD	0.00989129
GO:0001921	positive regulation of receptor recycling				2	NSG1,RAMP3	0.00968308
GO:0003323	type B pancreatic cell development				2	NKX2-2,INSM1	0.00968308
GO:0005513	detection of calcium ion				2	SYT1,KCNMB2	0.00968308
GO:0007631	feeding behavior				2	NEGR1,MRAP2	0.00968308
GO:0021680	cerebellar Purkinje cell layer development				2	SEZ6L,SEZ6L2	0.00968308
GO:0022407	regulation of cell-cell adhesion				2	WNT4,EPHA7	0.00968308
GO:2000463	positive regulation of excitatory postsynaptic potential				2	RIMS2,NRXN1	0.00968308
GO:0006814	sodium ion transport				5	SCN3A,ATP1B2,ATP1A2,ATP1A3,SCN3B	0.00914227
GO:0016339	calcium-dependent cell-cell adhesion via plasma membrane cell adhesion molecules				3	NRXN1,PCDHB4,ARVCF	0.00873722
GO:0009306	protein secretion				5	SCG2,RAB3B,RAB3A,RAB3C,RAB26	0.00804751
GO:0006520	cellular amino acid metabolic process				4	SLC7A8,DDC,QDPR,GLS2	0.00771163
GO:0019933	cAMP-mediated signaling				4	RIMS2,PCLO,ADCY1,ADCY2	0.00771163
GO:0007157	heterophilic cell-cell adhesion via plasma membrane cell adhesion molecules				5	SELP,AMIGO3,NRXN1,AMIGO1,LPHN1	0.00705026
GO:0006554	lysine catabolic process				2	PIPOX,CRYM	0.00702095
GO:0007035	vacuolar acidification				2	ATP6V0E2,ATP6V0A1	0.00702095
GO:0009190	cyclic nucleotide biosynthetic process				2	ADCY1,ADCY2	0.00702095
GO:0098609	cell-cell adhesion				2	AMIGO3,AMIGO1	0.00702095
GO:1902475	L-alpha-amino acid transmembrane transport				2	SLC7A8,SLC7A14	0.00702095
GO:0006936	muscle contraction				7	HCN4,GAMT,GNAO1,CACNA1H,VIPR1,FXYD1,TMOD1	0.00673089
GO:0010881	regulation of cardiac muscle contraction by regulation of the release of sequestered calcium ion				3	ANK2,CACNA1C,ATP1A2	0.00559904
GO:0006874	cellular calcium ion homeostasis				7	EDN3,EPHX2,ANK2,SV2A,GRIK2,SLC8A2,ATP2A3	0.00547195
GO:0006600	creatine metabolic process				2	GAMT,CKB	0.00484873
GO:0017187	peptidyl-glutamic acid carboxylation				2	PROC,F10	0.00484873
GO:0007528	neuromuscular junction development				4	KY,UNC13A,CACNA2D2,CACNB2	0.00455968
GO:0006699	bile acid biosynthetic process				3	AKR1C4,HNF1A,CYP46A1	0.00435926
GO:0006883	cellular sodium ion homeostasis				3	ATP1B2,ATP1A2,ATP1A3	0.00435926
GO:0015991	ATP hydrolysis coupled proton transport				4	ATP1A2,ATP6V0E2,ATP1A3,ATP6V0A1	0.00375248
GO:0008542	visual learning				5	NDRG4,CACNA1C,CHRNB2,ATP1A2,ATP1A3	0.00335122
GO:0021522	spinal cord motor neuron differentiation				3	NKX2-2,CACNA1A,ISL1	0.0033188
GO:0016192	vesicle-mediated transport				14	KIF1A,IQSEC3,SPIRE2,SEC31B,KIAA1244,RAB39B,AP3B2,FMN2,STXBP5L,SPTBN4,MAPK8IP1,PSD,VAMP2,NCALD	0.00316952
GO:0010579	positive regulation of adenylate cyclase activity involved in G-protein coupled receptor signaling pathway				2	GPER1,ADORA2A	0.00313956
GO:2000311	regulation of alpha-amino-3-hydroxy-5-methyl-4-isoxazole propionate selective glutamate receptor activity				2	NRXN1,MAPK8IP2	0.00313956
GO:0009749	response to glucose				7	ACVR1C,NEUROD1,GIPR,NKX2-2,HNF1A,UCN3,VAMP2	0.00310551
GO:0015701	bicarbonate transport				4	SLC26A3,HBA1,SLC26A11,SLC4A8	0.00305301
GO:0007586	digestion				5	SST,SSTR2,VIPR1,SSTR1,UCN3	0.00283343
GO:0006816	calcium ion transport				7	RAMP3,CAMK2B,CHRNB2,SLC8A2,RAMP2,ATP2A3,CACNA1D	0.00274727
GO:0007263	nitric oxide mediated signal transduction				3	PDX1,RASD1,NEUROD1	0.00246121
GO:0008306	associative learning				3	TAC1,CHRNB2,SNAP25	0.00246121
GO:0016338	calcium-independent cell-cell adhesion via plasma membrane cell-adhesion molecules				3	CLDN9,CLDN3,CLDN15	0.00246121
GO:2000649	regulation of sodium ion transmembrane transporter activity				3	FXYD1,FXYD6,SCN3B	0.00246121
GO:0071377	cellular response to glucagon stimulus				5	GNG4,GNG2,ADCY1,ADCY2,GNG7	0.00197972
GO:0001678	cellular glucose homeostasis				3	GCK,FOXA3,MYT1	0.00176917
GO:0007520	myoblast fusion				3	NPHS1,CACNA1H,BAI3	0.00176917
GO:0090102	cochlea development				3	KCNK3,GABRB3,SOBP	0.00176917
GO:0007584	response to nutrient				8	SLC6A19,SST,IGFBP2,MAPT,GIPR,SSTR2,SSTR1,SLC6A4	0.0016167
GO:0006904	vesicle docking involved in exocytosis				6	CPLX2,RAB3B,RAB3A,STXBP1,RAB3C,RAB26	0.0012424
GO:0016486	peptide hormone processing				3	PCSK1,SCG5,PCSK1N	0.0012247
GO:0086004	regulation of cardiac muscle cell contraction				3	ANK2,FXYD1,ATP1A2	0.0012247
GO:0008104	protein localization				7	NRCAM,NBEA,KIF5C,HAP1,KIF5A,HNF1A,WNK4	0.00104977
GO:0008344	adult locomotory behavior				6	SEZ6L,ATP1A2,ATP1A3,SEZ6L2,TMOD1,FOXA2	0.00104241
GO:0007168	receptor guanylyl cyclase signaling pathway				2	GUCY2C,GNG7	0.000963027
GO:0019532	oxalate transport				2	SLC26A3,SLC26A11	0.000963027
GO:1902358	sulfate transmembrane transport				2	SLC26A3,SLC26A11	0.000963027
GO:0007158	neuron cell-cell adhesion				3	RET,ASTN1,NRXN1	0.000809307
GO:0071383	cellular response to steroid hormone stimulus				3	HCN4,ATP1A2,ATP1A3	0.000809307
GO:0007417	central nervous system development				10	SH3GL2,PDX1,DSCAML1,PAX6,DCX,NRCAM,TAGLN3,ADORA2A,PCP4,ARNT2	0.000801065
GO:0030819	positive regulation of cAMP biosynthetic process				4	RAMP3,GPER1,RAMP2,MRAP2	0.000639932
GO:0010248	establishment or maintenance of transmembrane electrochemical gradient				3	ATP1B2,ATP1A2,ATP1A3	0.000504278
GO:0019226	transmission of nerve impulse				3	NFASC,SPTBN4,CACNA1A	0.000504278
GO:0086005	ventricular cardiac muscle cell action potential				3	ANK2,KCNH2,SCN3B	0.000504278
GO:0008016	regulation of heart contraction				5	GNAO1,CACNA1H,S100A1,FXYD1,CACNA1B	0.000411557
GO:0071435	potassium ion export				2	KCNA5,KCNH2	0.000399185
GO:0007612	learning				7	FGF13,GRM4,NRXN1,JPH3,CHRNB2,SLC8A2,ATP8A1	0.00031814
GO:0006171	cAMP biosynthetic process				4	ADCY1,ADCY2,RAMP2,ADORA2A	0.000317222
GO:0071310	cellular response to organic substance				4	ABCC8,MAP2,SYP,CLEC3B	0.000317222
GO:0007271	synaptic transmission, cholinergic				3	RIC3,CHRNB2,ADORA2A	0.000290958
GO:0008217	regulation of blood pressure				8	TAC1,EPHX2,CACNA1C,GCH1,ATP1A2,RAMP2,CHGA,CACNA1B	0.000289353
GO:0007188	adenylate cyclase-modulating G-protein coupled receptor signaling pathway				5	GNAO1,ADCY2,GNAZ,ADORA2A,CACNA1D	0.0002317
GO:0010107	potassium ion import				5	ATP1B2,ATP1A2,ATP1A3,KCNJ3,KCNJ11	0.0002317
GO:0021549	cerebellum development				5	MYO16,NEUROD1,SSTR2,HAP1,SSTR1	0.0002317
GO:0071392	cellular response to estradiol stimulus				4	RAMP3,GPER1,SSTR2,SSTR1	0.000212097
GO:0007193	adenylate cyclase-inhibiting G-protein coupled receptor signaling pathway				6	ADCY1,APLP1,ADCY2,SSTR2,GNAZ,PTGDR2	0.000190876
GO:0007416	synapse assembly				7	DSCAM,PCLO,NRXN1,NRCAM,PCDHB4,BSN,CACNA1A	0.000173405
GO:0007215	glutamate receptor signaling pathway				3	GRIA3,GRIK2,SSTR1	0.000151098
GO:0030322	stabilization of membrane potential				3	KCNK16,KCNK17,KCNK3	0.000151098
GO:0017156	calcium ion-dependent exocytosis				4	RIMS2,CACNA1C,CACNA1A,VAMP2	0.000135755
GO:0086064	cell communication by electrical coupling involved in cardiac conduction				4	ATP1B2,CACNA1C,ATP1A2,ATP1A3	0.000135755
GO:0008277	regulation of G-protein coupled receptor protein signaling pathway				7	GNG4,RAMP3,RGS5,GNG7,RGS9,RGS11,RAMP2	6.86377e-05
GO:0007420	brain development				18	NDRG4,DSCAML1,SLC6A17,AMIGO3,MACROD2,SYT4,MAPT,EPHA7,DCX,SEPP1,AMIGO1,KCNK3,HAP1,NKX2-2,CTTNBP2,FXYD1,NEURL1,ARNT2	4.82437e-05
GO:1903861	positive regulation of dendrite extension				4	RIMS2,SYT1,SYT4,UNC13A	4.67349e-05
GO:0072659	protein localization to plasma membrane				10	FGF13,RAMP3,ANK2,RAB3B,DPP6,RAB3A,STXBP1,RAMP2,RAB3C,SCN3B	2.83728e-05
GO:0015804	neutral amino acid transport				4	SLC7A9,SLC6A19,SLC6A17,SLC7A8	2.43078e-05
GO:0030007	cellular potassium ion homeostasis				4	KCNMA1,ATP1B2,ATP1A2,ATP1A3	2.43078e-05
GO:0090129	positive regulation of synapse maturation				4	CAMK2B,NRXN1,LPHN1,NEURL1	2.43078e-05
GO:0007218	neuropeptide signaling pathway				7	TAC1,SCG5,SSTR2,PCSK1N,CPE,SSTR1,PTGDR2	2.28199e-05
GO:0006887	exocytosis				12	CPLX1,SYT7,SYT4,BRSK2,HAP1,ARHGAP44,CADPS,STXBP5L,LIN7B,RPH3AL,SCAMP5,VAMP2	1.38592e-05
GO:1901379	regulation of potassium ion transmembrane transport				4	KCNIP1,DPP6,KCNH2,CACNA1D	1.12388e-05
GO:1901381	positive regulation of potassium ion transmembrane transport				4	EDN3,AMIGO1,DPP6,KCNH2	1.12388e-05
GO:0019229	regulation of vasoconstriction				6	EDN3,KCNA5,ADRA2C,CACNA1C,KCNMB2,ATP1A2	3.86605e-06
GO:0006836	neurotransmitter transport				6	SLC6A19,CPLX1,SLC6A17,CPLX2,SV2A,SLC6A4	1.25973e-06
GO:0019228	neuronal action potential				6	KCNMA1,SCN3A,GPER1,DPP6,KCNMB2,GRIK2	1.25973e-06
GO:0007409	axonogenesis				12	DSCAML1,BRSK1,PAK3,BRSK2,ADCY1,NRCAM,AMIGO1,MAP2,RAB3A,APBB1,SPTBN4,CTNNA2	1.12514e-06
GO:0007628	adult walking behavior				7	KCNMA1,UCHL1,EFNB3,MAPT,CACNA1C,SPTBN4,CACNA1A	1.08548e-06
GO:0007212	dopamine receptor signaling pathway				5	HMP19,NSG1,GNAO1,CALY,RGS9	7.83498e-07
GO:0006906	vesicle fusion				10	SYT1,SYT7,SYT9,SYT4,SYT13,SYT5,C2CD4A,C2CD4B,RPH3AL,VAMP2	4.63327e-07
GO:0030073	insulin secretion				9	PTPRN,PDX1,RIMS2,CPLX1,VGF,PCLO,NEUROD1,CACNA1C,HNF1A	5.27327e-08
GO:0007274	neuromuscular synaptic transmission				6	EGR3,DTNA,CHRNB2,RAB3A,STXBP1,CACNA1A	5.19789e-08
GO:0007399	nervous system development				27	DLG2,FGF13,DSCAM,PCDHA3,PCDHA5,OLFM1,INA,PCSK2,PCDHA11,CPLX2,EFNB3,MYT1,PCDHA6,CRMP1,DCX,APLP1,LY6H,PCDHB4,HES6,BEX1,MYT1L,RGS9,CYP46A1,NEURL1,SCN3B,LPPR1,MSI1	1.44483e-08
GO:0014047	glutamate secretion				9	CPLX1,SYT1,RAB3A,PPFIA3,STXBP1,GLS2,SNAP25,BZRAP1,VAMP2	5.89498e-09
GO:0007626	locomotory behavior				15	DSCAM,ABAT,ASTN1,MCOLN3,GNAO1,SEPP1,C1QL1,GNG7,CHRNB2,NEGR1,NOVA1,ADORA2A,SNAP25,CACNA1B,SOBP	4.45958e-09
GO:0086010	membrane depolarization during action potential				8	SCN3A,CACNA1H,CACNA1C,KCNH2,SCN3B,CACNA1A,CACNA1B,CACNA1D	1.71183e-09
GO:0031018	endocrine pancreas development				12	GCK,PDX1,FOXA3,NEUROD1,RFX6,MYT1,MNX1,GIPR,NKX2-2,HNF1A,INSM1,FOXA2	1.15519e-09
GO:0017158	regulation of calcium ion-dependent exocytosis				10	SYT1,SYT7,SYT9,SYT4,SYT13,SYT5,C2CD4A,C2CD4B,CACNA1A,RPH3AL	9.93838e-10
GO:0006112	energy reserve metabolic process				20	GNG4,MLXIPL,GNG2,ADRA2C,ADCY1,KL,ADCY2,ABCC8,CACNA1C,GNG7,SYT5,STXBP1,MRAP2,SNAP25,CACNA2D2,CACNA1A,KCNJ11,VAMP2,ACACB,CACNA1D	4.04816e-11
GO:0017157	regulation of exocytosis				13	RIMS2,CPLX1,SYT1,PCLO,CPLX2,SEPT5,RAB3B,HAP1,STXBP5L,RAB3C,RPH3AL,VAMP2,RAB26	1.60074e-11
GO:0006813	potassium ion transport				15	KCNH3,KCNMA1,KCNK16,KCNK17,KCNA5,KCNA6,ABCC8,ATP1B2,KCNK3,KCNMB2,ATP1A2,ATP1A3,KCNC4,KCNH6,KCNJ3	3.94499e-12
GO:0071805	potassium ion transmembrane transport				17	TRPM5,HCN4,KCNH3,KCNMA1,KCNK16,KCNK17,KCNC3,KCNA5,KCNA6,KCNIP1,ABCC8,KCNK3,KCNMB2,KCNH2,KCNC4,KCNH6,KCNJ11	1.97047e-13
GO:0016079	synaptic vesicle exocytosis				17	CPLX1,SYT1,PCLO,SYT7,SYT9,SYT4,RAB3B,SYT13,SYT5,LPHN1,C2CD4A,RAB3A,C2CD4B,RAB3C,SNAP25,RPH3AL,VAMP2	4.00326e-15
GO:0007269	neurotransmitter secretion				19	BAIAP3,CPLX1,GRM4,SYT1,SYN1,BRSK1,ABAT,NRXN1,SNPH,RAB3A,PPFIA3,UNC13A,STXBP1,LIN7B,GLS2,SNAP25,BZRAP1,CACNA1B,VAMP2	7.04417e-16
GO:0007268	synaptic transmission				66	TAC1,HCN4,SST,KCNH3,DLG2,KCNMA1,GNG4,CPLX1,GRM4,KCNK16,GNG2,SYT1,SYN1,TPGS1,KCNK17,CAMK2B,ABAT,KCNC3,GRIA3,DTNA,KCNA5,NRXN1,ADCY1,KCNA6,ADCY2,GRIA2,ABCC8,PCDHB4,KCNK3,CACNA1C,SSTR2,GNG7,KCNMB2,HAP1,GRIK5,VIPR1,SYT5,CHRNB2,DLGAP1,BSN,KIF5A,RAB3A,GABRB3,GRIK2,SNAP91,SSTR1,NOVA1,PPFIA3,UNC13A,STXBP1,KCNH2,LIN7B,KCNC4,PTGDR2,GLS2,KCNH6,SNAP25,SLC6A4,BZRAP1,CACNA1A,KCNJ3,KCNJ11,CACNA1B,VAMP2,NCALD,CAC…	2.33262e-37
