# Supplementary material for: A 25-gene classifier predicts overall survival in resectable pancreatic cancer
Source: BMC Med. 2017 Sep 20;15:170. doi: 10.1186/s12916-017-0936-z (PMC5606023; doi:10.1186/s12916-017-0936-z)
Supplement: Supplementary file 7 — Patients and tumor clinicopathological characteristics of the learning and validation sets. (XLS 31 kb) [file 12916_2017_936_MOESM7_ESM.xls]

## Sheet: Table S4
Supplementary Table 4: Patients and tumor clinicopathological characteristics of the learning and validation sets
Charateristics		Learning set (N=39)	Valididation set (N=562)	p-value*
Age at diagnosis (years)				0.372
	≤60	10 (26%)	108 (33%)
	>60	29 (74%)	217 (67%)
Sex				0.0919
	female	13 (33%)	157 (48%)
	male	26 (67%)	171 (52%)
AJCC Stage				0.243
	1	8 (22%)	54 (11%)
	2	28 (76%)	403 (84%)
	3	0 (0%)	10 (2%)
	4	1 (3%)	11 (2%)
Pathological type				0.0004198
	ductal	33 (87%)	504 (99%)
	other	5 (13%)	6 (1%)
Pathological grade				0.299
	1	6 (16%)	27 (11%)
	2	16 (42%)	138 (57%)
	3	16 (42%)	75 (31%)
	4	0 (0%)	2 (1%)
Pathological tumor size (pT)				0.362
	pT1	3 (10%)	15 (4%)
	pT2	5 (17%)	57 (16%)
	pT3	21 (72%)	281 (77%)
	pT4	0 (0%)	11 (3%)
Pathological lymph node status (pN)				0.0251
	negative	18 (49%)	123 (30%)
	positive	19 (51%)	291 (70%)
Collisson subtypes				0.324
	classical	11 (28%)	223 (40%)
	exocrine-like	17 (44%)	194 (35%)
	quasi-mesenchymal	11 (28%)	145 (26%)
Moffit subtypes, 'type'				0.314
	basal-like	18 (46%)	214 (38%)
	classical	21 (54%)	348 (62%)
Bailey subtypes				0.327
	ADEX	12 (31%)	128 (23%)
	immunogenic	3 (8%)	101 (18%)
	pancreatic progenitor	9 (23%)	133 (24%)
	squamous	15 (38%)	200 (36%)
Decease		22 (56%)	332 (59%)
2-year OS [95%CI]		44% [31-62]	39% [35-44]	0.166
Median OS, months (range)		5.2 (2.17-84.04)	20 (1-156.4)
*, p-value for comparison between learning and validation sets
